# Supplementary material for: Positive and negative actions early in the relationship predict later interactions among toddlers
Source: PLoS One. 2022 Nov 3;17(11):e0276932. doi: 10.1371/journal.pone.0276932 (PMC9632877; doi:10.1371/journal.pone.0276932)
Supplement: S1 Dataset — (XLSX) [file pone.0276932.s001.xlsx]

## Sheet: Data
session_ID	time	child_ID	partner_ID	dyad_ID	quad_ID	age	gender	Games_Frequency	Games_Length	dyad_MLU	child_MLU	Q120_1	Q130_0	Q220_0	Q230_1	Q330_0	Q420_1	Q430_1	Games_Initiations	Contingent_Frequency	Contingent_Length	Conflicts_Frequency	Conflicts_Length	AgeSess1	AgeXGender	AgeXMLU_C	GenderXMLU_C	AgeXMLU_D	GenderXMLU_D	AgeXTime	Phase	Middle	Late	Early	CA_FreqXMiddle	CA_FreqXLate	Conflicts_FreqXMiddle	Conflicts_FreqXLate	CA_LengthXMiddle	CA_LengthXLate	Conflicts_LengthXMiddle	Conflicts_LengthXLate	AgeXMiddle	AgeXLate	AgeXEarly	MLU_DXMiddle	MLU_DXLate	MLU_DXEarly	MLU_CXMiddle
1	0	1	2	1120	120	0	1	0	0	0.166667	0	1	0	0	0	0	0	0	0	2	2.5	10	3.5	20.5	20.5	0	0	3.41667	0.166667	0	0	0	0	1	0	0	0	0	0	0	0	0	0	0	20.5	0	0	0.166667	0
2	1	1	2	1120	120	0	1	2	4.5	0.166667	0	1	0	0	0	0	0	0	5	2	2.5	6	5.33333	20.5	20.5	0	0	3.41667	0.166667	20.5	0	0	0	1	0	0	0	0	0	0	0	0	0	0	20.5	0	0	0.166667	0
3	2	1	2	1120	120	0	1	1	5	0.166667	0	1	0	0	0	0	0	0	0	4	1.75	4	4.5	20.5	20.5	0	0	3.41667	0.166667	41	0	0	0	1	0	0	0	0	0	0	0	0	0	0	20.5	0	0	0.166667	0
4	3	1	2	1120	120	0	1	1	4	0.166667	0	1	0	0	0	0	0	0	1	3	2	5	3.2	20.5	20.5	0	0	3.41667	0.166667	61.5	0	0	0	1	0	0	0	0	0	0	0	0	0	0	20.5	0	0	0.166667	0
5	4	1	2	1120	120	0	1	0	0	0.166667	0	1	0	0	0	0	0	0	0	0	0	24	4.46667	20.5	20.5	0	0	3.41667	0.166667	82	0	0	0	1	0	0	0	0	0	0	0	0	0	0	20.5	0	0	0.166667	0
6	5	1	2	1120	120	0	1	0	0	0.166667	0	1	0	0	0	0	0	0	0	3	1.66667	5	3.6	20.5	20.5	0	0	3.41667	0.166667	102.5	0	0	0	1	0	0	0	0	0	0	0	0	0	0	20.5	0	0	0.166667	0
7	6	1	2	1120	120	0	1	0	0	0.166667	0	1	0	0	0	0	0	0	0	1	2	6	4.16667	20.5	20.5	0	0	3.41667	0.166667	123	1	1	0	0	1	0	6	0	2	0	4.16667	0	20.5	0	0	0.166667	0	0	0
8	7	1	2	1120	120	0	1	0	0	0.166667	0	1	0	0	0	0	0	0	0	1	1	12	5.33333	20.5	20.5	0	0	3.41667	0.166667	143.5	1	1	0	0	1	0	12	0	1	0	5.33333	0	20.5	0	0	0.166667	0	0	0
9	8	1	2	1120	120	0	1	1	15.67	0.166667	0	1	0	0	0	0	0	0	2	11	2.81818	8	3.375	20.5	20.5	0	0	3.41667	0.166667	164	1	1	0	0	11	0	8	0	2.81818	0	3.375	0	20.5	0	0	0.166667	0	0	0
10	9	1	2	1120	120	0	1	0	0	0.166667	0	1	0	0	0	0	0	0	0	0	0	4	7.1	20.5	20.5	0	0	3.41667	0.166667	184.5	1	1	0	0	0	0	4	0	0	0	7.1	0	20.5	0	0	0.166667	0	0	0
11	10	1	2	1120	120	0	1	7	4.8	0.166667	0	1	0	0	0	0	0	0	5	6	1.83333	10	6.8	20.5	20.5	0	0	3.41667	0.166667	205	1	1	0	0	6	0	10	0	1.83333	0	6.8	0	20.5	0	0	0.166667	0	0	0
12	11	1	2	1120	120	0	1	2	4.5	0.166667	0	1	0	0	0	0	0	0	2	6	3	9	2.22222	20.5	20.5	0	0	3.41667	0.166667	225.5	1	1	0	0	6	0	9	0	3	0	2.22222	0	20.5	0	0	0.166667	0	0	0
13	12	1	2	1120	120	0	1	3	12.6667	0.166667	0	1	0	0	0	0	0	0	2	1	1	4	3.75	20.5	20.5	0	0	3.41667	0.166667	246	2	0	1	0	0	1	0	1	0	1	0	3.75	0	20.5	0	0	0.166667	0	0
14	13	1	2	1120	120	0	1	5	15.67	0.166667	0	1	0	0	0	0	0	0	4	10	3	5	4.6	20.5	20.5	0	0	3.41667	0.166667	266.5	2	0	1	0	0	10	0	10	0	3	0	4.6	0	20.5	0	0	0.166667	0	0
15	14	1	2	1120	120	0	1	6	5.33333	0.166667	0	1	0	0	0	0	0	0	5	6	3.83333	6	7	20.5	20.5	0	0	3.41667	0.166667	287	2	0	1	0	0	6	0	6	0	3.83333	0	7	0	20.5	0	0	0.166667	0	0
16	15	1	2	1120	120	0	1	3	10.3333	0.166667	0	1	0	0	0	0	0	0	4	1	2	13	3.61538	20.5	20.5	0	0	3.41667	0.166667	307.5	2	0	1	0	0	1	0	1	0	2	0	3.61538	0	20.5	0	0	0.166667	0	0
17	16	1	2	1120	120	0	1	6	5.66667	0.166667	0	1	0	0	0	0	0	0	2	3	3.66667	7	5.85714	20.5	20.5	0	0	3.41667	0.166667	328	2	0	1	0	0	3	0	3	0	3.66667	0	5.85714	0	20.5	0	0	0.166667	0	0
18	17	1	2	1120	120	0	1	0	0	0.166667	0	1	0	0	0	0	0	0	0	1	1	10	3.9	20.5	20.5	0	0	3.41667	0.166667	348.5	2	0	1	0	0	1	0	1	0	1	0	3.9	0	20.5	0	0	0.166667	0	0
1	0	2	1	1120	120	0	1	0	0	0.166667	0.333333	1	0	0	0	0	0	0	0	2	1	10	2.5	19.9	19.9	6.63333	0.333333	3.31667	0.166667	0	0	0	0	1	0	0	0	0	0	0	0	0	0	0	19.9	0	0	0.166667	0
2	1	2	1	1120	120	0	1	2	3	0.166667	0.333333	1	0	0	0	0	0	0	1	2	1.5	6	5.66667	19.9	19.9	6.63333	0.333333	3.31667	0.166667	19.9	0	0	0	1	0	0	0	0	0	0	0	0	0	0	19.9	0	0	0.166667	0
3	2	2	1	1120	120	0	1	1	3	0.166667	0.333333	1	0	0	0	0	0	0	1	4	1.5	4	4.25	19.9	19.9	6.63333	0.333333	3.31667	0.166667	39.8	0	0	0	1	0	0	0	0	0	0	0	0	0	0	19.9	0	0	0.166667	0
4	3	2	1	1120	120	0	1	1	3	0.166667	0.333333	1	0	0	0	0	0	0	1	3	1.33333	5	3.2	19.9	19.9	6.63333	0.333333	3.31667	0.166667	59.7	0	0	0	1	0	0	0	0	0	0	0	0	0	0	19.9	0	0	0.166667	0
5	4	2	1	1120	120	0	1	0	0	0.166667	0.333333	1	0	0	0	0	0	0	0	0	0	24	4.11111	19.9	19.9	6.63333	0.333333	3.31667	0.166667	79.6	0	0	0	1	0	0	0	0	0	0	0	0	0	0	19.9	0	0	0.166667	0
6	5	2	1	1120	120	0	1	0	0	0.166667	0.333333	1	0	0	0	0	0	0	0	3	3	5	4.6	19.9	19.9	6.63333	0.333333	3.31667	0.166667	99.5	0	0	0	1	0	0	0	0	0	0	0	0	0	0	19.9	0	0	0.166667	0
7	6	2	1	1120	120	0	1	0	0	0.166667	0.333333	1	0	0	0	0	0	0	0	1	1	6	4.16667	19.9	19.9	6.63333	0.333333	3.31667	0.166667	119.4	1	1	0	0	1	0	6	0	1	0	4.16667	0	19.9	0	0	0.166667	0	0	0.333333
8	7	2	1	1120	120	0	1	0	0	0.166667	0.333333	1	0	0	0	0	0	0	0	1	1	12	4.25	19.9	19.9	6.63333	0.333333	3.31667	0.166667	139.3	1	1	0	0	1	0	12	0	1	0	4.25	0	19.9	0	0	0.166667	0	0	0.333333
9	8	2	1	1120	120	0	1	1	15.67	0.166667	0.333333	1	0	0	0	0	0	0	4	11	2.90909	8	3.25	19.9	19.9	6.63333	0.333333	3.31667	0.166667	159.2	1	1	0	0	11	0	8	0	2.90909	0	3.25	0	19.9	0	0	0.166667	0	0	0.333333
10	9	2	1	1120	120	0	1	0	0	0.166667	0.333333	1	0	0	0	0	0	0	0	0	0	4	7.1	19.9	19.9	6.63333	0.333333	3.31667	0.166667	179.1	1	1	0	0	0	0	4	0	0	0	7.1	0	19.9	0	0	0.166667	0	0	0.333333
11	10	2	1	1120	120	0	1	7	4.7	0.166667	0.333333	1	0	0	0	0	0	0	7	6	2.33333	10	5.7	19.9	19.9	6.63333	0.333333	3.31667	0.166667	199	1	1	0	0	6	0	10	0	2.33333	0	5.7	0	19.9	0	0	0.166667	0	0	0.333333
12	11	2	1	1120	120	0	1	2	4	0.166667	0.333333	1	0	0	0	0	0	0	2	6	3.66667	9	1.88889	19.9	19.9	6.63333	0.333333	3.31667	0.166667	218.9	1	1	0	0	6	0	9	0	3.66667	0	1.88889	0	19.9	0	0	0.166667	0	0	0.333333
13	12	2	1	1120	120	0	1	3	12	0.166667	0.333333	1	0	0	0	0	0	0	1	1	2	4	3.75	19.9	19.9	6.63333	0.333333	3.31667	0.166667	238.8	2	0	1	0	0	1	0	1	0	2	0	3.75	0	19.9	0	0	0.166667	0	0
14	13	2	1	1120	120	0	1	4	15.67	0.166667	0.333333	1	0	0	0	0	0	0	4	10	3.6	5	4.8	19.9	19.9	6.63333	0.333333	3.31667	0.166667	258.7	2	0	1	0	0	10	0	10	0	3.6	0	4.8	0	19.9	0	0	0.166667	0	0
15	14	2	1	1120	120	0	1	6	5	0.166667	0.333333	1	0	0	0	0	0	0	6	6	3.16667	6	5.16667	19.9	19.9	6.63333	0.333333	3.31667	0.166667	278.6	2	0	1	0	0	6	0	6	0	3.16667	0	5.16667	0	19.9	0	0	0.166667	0	0
16	15	2	1	1120	120	0	1	3	8.33333	0.166667	0.333333	1	0	0	0	0	0	0	2	1	1	14	2.64286	19.9	19.9	6.63333	0.333333	3.31667	0.166667	298.5	2	0	1	0	0	1	0	1	0	1	0	2.64286	0	19.9	0	0	0.166667	0	0
17	16	2	1	1120	120	0	1	6	5.66667	0.166667	0.333333	1	0	0	0	0	0	0	6	3	3.66667	7	4.14286	19.9	19.9	6.63333	0.333333	3.31667	0.166667	318.4	2	0	1	0	0	3	0	3	0	3.66667	0	4.14286	0	19.9	0	0	0.166667	0	0
18	17	2	1	1120	120	0	1	0	0	0.166667	0.333333	1	0	0	0	0	0	0	0	1	2	10	3.6	19.9	19.9	6.63333	0.333333	3.31667	0.166667	338.3	2	0	1	0	0	1	0	1	0	2	0	3.6	0	19.9	0	0	0.166667	0	0
1	0	2	3	1220	120	0	1	0	0	0.722217	0.333333	1	0	0	0	0	0	0	0	0	0	2	1.5	19.9	19.9	6.63333	0.333333	14.3721	0.722217	0	0	0	0	1	0	0	0	0	0	0	0	0	0	0	19.9	0	0	0.722217	0
2	1	2	3	1220	120	0	1	1	1	0.722217	0.333333	1	0	0	0	0	0	0	1	0	0	3	2.66667	19.9	19.9	6.63333	0.333333	14.3721	0.722217	19.9	0	0	0	1	0	0	0	0	0	0	0	0	0	0	19.9	0	0	0.722217	0
3	2	2	3	1220	120	0	1	0	0	0.722217	0.333333	1	0	0	0	0	0	0	0	2	3	1	2	19.9	19.9	6.63333	0.333333	14.3721	0.722217	39.8	0	0	0	1	0	0	0	0	0	0	0	0	0	0	19.9	0	0	0.722217	0
4	3	2	3	1220	120	0	1	0	0	0.722217	0.333333	1	0	0	0	0	0	0	0	0	0	3	2.33333	19.9	19.9	6.63333	0.333333	14.3721	0.722217	59.7	0	0	0	1	0	0	0	0	0	0	0	0	0	0	19.9	0	0	0.722217	0
5	4	2	3	1220	120	0	1	0	0	0.722217	0.333333	1	0	0	0	0	0	0	0	3	3.33333	0	1	19.9	19.9	6.63333	0.333333	14.3721	0.722217	79.6	0	0	0	1	0	0	0	0	0	0	0	0	0	0	19.9	0	0	0.722217	0
6	5	2	3	1220	120	0	1	0	0	0.722217	0.333333	1	0	0	0	0	0	0	6	4	2	3	1.66667	19.9	19.9	6.63333	0.333333	14.3721	0.722217	99.5	0	0	0	1	0	0	0	0	0	0	0	0	0	0	19.9	0	0	0.722217	0
7	6	2	3	1220	120	0	1	1	5	0.722217	0.333333	1	0	0	0	0	0	0	1	0	0	3	2.33333	19.9	19.9	6.63333	0.333333	14.3721	0.722217	119.4	1	1	0	0	0	0	3	0	0	0	2.33333	0	19.9	0	0	0.722217	0	0	0.333333
8	7	2	3	1220	120	0	1	0	0	0.722217	0.333333	1	0	0	0	0	0	0	0	2	2	3	2.33333	19.9	19.9	6.63333	0.333333	14.3721	0.722217	139.3	1	1	0	0	2	0	3	0	2	0	2.33333	0	19.9	0	0	0.722217	0	0	0.333333
9	8	2	3	1220	120	0	1	0	0	0.722217	0.333333	1	0	0	0	0	0	0	0	2	1.5	2	2.5	19.9	19.9	6.63333	0.333333	14.3721	0.722217	159.2	1	1	0	0	2	0	2	0	1.5	0	2.5	0	19.9	0	0	0.722217	0	0	0.333333
10	9	2	3	1220	120	0	1	0	0	0.722217	0.333333	1	0	0	0	0	0	0	0	3	2	5	3.4	19.9	19.9	6.63333	0.333333	14.3721	0.722217	179.1	1	1	0	0	3	0	5	0	2	0	3.4	0	19.9	0	0	0.722217	0	0	0.333333
11	10	2	3	1220	120	0	1	0	0	0.722217	0.333333	1	0	0	0	0	0	0	0	4	3.25	3	4	19.9	19.9	6.63333	0.333333	14.3721	0.722217	199	1	1	0	0	4	0	3	0	3.25	0	4	0	19.9	0	0	0.722217	0	0	0.333333
12	11	2	3	1220	120	0	1	0	0	0.722217	0.333333	1	0	0	0	0	0	0	0	4	3.25	5	2.6	19.9	19.9	6.63333	0.333333	14.3721	0.722217	218.9	1	1	0	0	4	0	5	0	3.25	0	2.6	0	19.9	0	0	0.722217	0	0	0.333333
13	12	2	3	1220	120	0	1	0	0	0.722217	0.333333	1	0	0	0	0	0	0	0	4	3.75	1	5	19.9	19.9	6.63333	0.333333	14.3721	0.722217	238.8	2	0	1	0	0	4	0	4	0	3.75	0	5	0	19.9	0	0	0.722217	0	0
14	13	2	3	1220	120	0	1	0	0	0.722217	0.333333	1	0	0	0	0	0	0	0	7	2.28571	5	3.4	19.9	19.9	6.63333	0.333333	14.3721	0.722217	258.7	2	0	1	0	0	7	0	7	0	2.28571	0	3.4	0	19.9	0	0	0.722217	0	0
15	14	2	3	1220	120	0	1	0	0	0.722217	0.333333	1	0	0	0	0	0	0	0	3	2.33333	0	1	19.9	19.9	6.63333	0.333333	14.3721	0.722217	278.6	2	0	1	0	0	3	0	3	0	2.33333	0	1	0	19.9	0	0	0.722217	0	0
16	15	2	3	1220	120	0	1	0	0	0.722217	0.333333	1	0	0	0	0	0	0	0	2	1	2	3.5	19.9	19.9	6.63333	0.333333	14.3721	0.722217	298.5	2	0	1	0	0	2	0	2	0	1	0	3.5	0	19.9	0	0	0.722217	0	0
17	16	2	3	1220	120	0	1	2	5	0.722217	0.333333	1	0	0	0	0	0	0	2	8	3	1	4	19.9	19.9	6.63333	0.333333	14.3721	0.722217	318.4	2	0	1	0	0	8	0	8	0	3	0	4	0	19.9	0	0	0.722217	0	0
18	17	2	3	1220	120	0	1	0	0	0.722217	0.333333	1	0	0	0	0	0	0	0	1	3	0	1	19.9	19.9	6.63333	0.333333	14.3721	0.722217	338.3	2	0	1	0	0	1	0	1	0	3	0	1	0	19.9	0	0	0.722217	0	0
1	0	3	2	1220	120	0	1	0	0	0.722217	1.1111	1	0	0	0	0	0	0	0	0	0	1	4	18.9	18.9	20.9998	1.1111	13.6499	0.722217	0	0	0	0	1	0	0	0	0	0	0	0	0	0	0	18.9	0	0	0.722217	0
2	1	3	2	1220	120	0	1	1	1	0.722217	1.1111	1	0	0	0	0	0	0	0	0	0	3	4	18.9	18.9	20.9998	1.1111	13.6499	0.722217	18.9	0	0	0	1	0	0	0	0	0	0	0	0	0	0	18.9	0	0	0.722217	0
3	2	3	2	1220	120	0	1	0	0	0.722217	1.1111	1	0	0	0	0	0	0	0	2	2	1	2	18.9	18.9	20.9998	1.1111	13.6499	0.722217	37.8	0	0	0	1	0	0	0	0	0	0	0	0	0	0	18.9	0	0	0.722217	0
4	3	3	2	1220	120	0	1	0	0	0.722217	1.1111	1	0	0	0	0	0	0	0	0	0	3	3.66667	18.9	18.9	20.9998	1.1111	13.6499	0.722217	56.7	0	0	0	1	0	0	0	0	0	0	0	0	0	0	18.9	0	0	0.722217	0
5	4	3	2	1220	120	0	1	0	0	0.722217	1.1111	1	0	0	0	0	0	0	0	3	2.66667	0	1	18.9	18.9	20.9998	1.1111	13.6499	0.722217	75.6	0	0	0	1	0	0	0	0	0	0	0	0	0	0	18.9	0	0	0.722217	0
6	5	3	2	1220	120	0	1	0	0	0.722217	1.1111	1	0	0	0	0	0	0	0	4	1	2	1.5	18.9	18.9	20.9998	1.1111	13.6499	0.722217	94.5	0	0	0	1	0	0	0	0	0	0	0	0	0	0	18.9	0	0	0.722217	0
7	6	3	2	1220	120	0	1	1	4	0.722217	1.1111	1	0	0	0	0	0	0	0	0	0	3	2.66667	18.9	18.9	20.9998	1.1111	13.6499	0.722217	113.4	1	1	0	0	0	0	3	0	0	0	2.66667	0	18.9	0	0	0.722217	0	0	1.1111
8	7	3	2	1220	120	0	1	0	0	0.722217	1.1111	1	0	0	0	0	0	0	0	2	1	3	3.33333	18.9	18.9	20.9998	1.1111	13.6499	0.722217	132.3	1	1	0	0	2	0	3	0	1	0	3.33333	0	18.9	0	0	0.722217	0	0	1.1111
9	8	3	2	1220	120	0	1	0	0	0.722217	1.1111	1	0	0	0	0	0	0	0	2	2.5	2	4	18.9	18.9	20.9998	1.1111	13.6499	0.722217	151.2	1	1	0	0	2	0	2	0	2.5	0	4	0	18.9	0	0	0.722217	0	0	1.1111
10	9	3	2	1220	120	0	1	0	0	0.722217	1.1111	1	0	0	0	0	0	0	0	3	1.66667	5	3.6	18.9	18.9	20.9998	1.1111	13.6499	0.722217	170.1	1	1	0	0	3	0	5	0	1.66667	0	3.6	0	18.9	0	0	0.722217	0	0	1.1111
11	10	3	2	1220	120	0	1	0	0	0.722217	1.1111	1	0	0	0	0	0	0	0	4	3.25	3	3.33333	18.9	18.9	20.9998	1.1111	13.6499	0.722217	189	1	1	0	0	4	0	3	0	3.25	0	3.33333	0	18.9	0	0	0.722217	0	0	1.1111
12	11	3	2	1220	120	0	1	0	0	0.722217	1.1111	1	0	0	0	0	0	0	0	4	3.25	5	2.8	18.9	18.9	20.9998	1.1111	13.6499	0.722217	207.9	1	1	0	0	4	0	5	0	3.25	0	2.8	0	18.9	0	0	0.722217	0	0	1.1111
13	12	3	2	1220	120	0	1	0	0	0.722217	1.1111	1	0	0	0	0	0	0	0	4	3.5	1	2	18.9	18.9	20.9998	1.1111	13.6499	0.722217	226.8	2	0	1	0	0	4	0	4	0	3.5	0	2	0	18.9	0	0	0.722217	0	0
14	13	3	2	1220	120	0	1	0	0	0.722217	1.1111	1	0	0	0	0	0	0	0	7	2.28571	5	3	18.9	18.9	20.9998	1.1111	13.6499	0.722217	245.7	2	0	1	0	0	7	0	7	0	2.28571	0	3	0	18.9	0	0	0.722217	0	0
15	14	3	2	1220	120	0	1	0	0	0.722217	1.1111	1	0	0	0	0	0	0	0	3	2.66667	0	1	18.9	18.9	20.9998	1.1111	13.6499	0.722217	264.6	2	0	1	0	0	3	0	3	0	2.66667	0	1	0	18.9	0	0	0.722217	0	0
16	15	3	2	1220	120	0	1	0	0	0.722217	1.1111	1	0	0	0	0	0	0	0	2	2	2	2.5	18.9	18.9	20.9998	1.1111	13.6499	0.722217	283.5	2	0	1	0	0	2	0	2	0	2	0	2.5	0	18.9	0	0	0.722217	0	0
17	16	3	2	1220	120	0	1	2	3.5	0.722217	1.1111	1	0	0	0	0	0	0	0	8	2.125	1	4	18.9	18.9	20.9998	1.1111	13.6499	0.722217	302.4	2	0	1	0	0	8	0	8	0	2.125	0	4	0	18.9	0	0	0.722217	0	0
18	17	3	2	1220	120	0	1	0	0	0.722217	1.1111	1	0	0	0	0	0	0	0	1	3	0	1	18.9	18.9	20.9998	1.1111	13.6499	0.722217	321.3	2	0	1	0	0	1	0	1	0	3	0	1	0	18.9	0	0	0.722217	0	0
1	0	3	4	1320	120	0	1	0	0	0.666667	1.33333	1	0	0	0	0	0	0	0	2	1.5	1	5	18.8	18.8	25.0667	1.33333	12.5333	0.666667	0	0	0	0	1	0	0	0	0	0	0	0	0	0	0	18.8	0	0	0.666667	0
2	1	3	4	1320	120	0	1	0	0	0.666667	1.33333	1	0	0	0	0	0	0	0	3	1.66667	10	2.9	18.8	18.8	25.0667	1.33333	12.5333	0.666667	18.8	0	0	0	1	0	0	0	0	0	0	0	0	0	0	18.8	0	0	0.666667	0
3	2	3	4	1320	120	0	1	1	3	0.666667	1.33333	1	0	0	0	0	0	0	1	0	0	4	3.75	18.8	18.8	25.0667	1.33333	12.5333	0.666667	37.6	0	0	0	1	0	0	0	0	0	0	0	0	0	0	18.8	0	0	0.666667	0
4	3	3	4	1320	120	0	1	0	0	0.666667	1.33333	1	0	0	0	0	0	0	0	5	2.8	8	2	18.8	18.8	25.0667	1.33333	12.5333	0.666667	56.4	0	0	0	1	0	0	0	0	0	0	0	0	0	0	18.8	0	0	0.666667	0
5	4	3	4	1320	120	0	1	0	0	0.666667	1.33333	1	0	0	0	0	0	0	0	1	1	3	3	18.8	18.8	25.0667	1.33333	12.5333	0.666667	75.2	0	0	0	1	0	0	0	0	0	0	0	0	0	0	18.8	0	0	0.666667	0
6	5	3	4	1320	120	0	1	0	0	0.666667	1.33333	1	0	0	0	0	0	0	0	7	3	3	2.66667	18.8	18.8	25.0667	1.33333	12.5333	0.666667	94	0	0	0	1	0	0	0	0	0	0	0	0	0	0	18.8	0	0	0.666667	0
7	6	3	4	1320	120	0	1	1	5	0.666667	1.33333	1	0	0	0	0	0	0	0	2	4	1	3	18.8	18.8	25.0667	1.33333	12.5333	0.666667	112.8	1	1	0	0	2	0	1	0	4	0	3	0	18.8	0	0	0.666667	0	0	1.33333
8	7	3	4	1320	120	0	1	0	0	0.666667	1.33333	1	0	0	0	0	0	0	0	1	2	7	3.14286	18.8	18.8	25.0667	1.33333	12.5333	0.666667	131.6	1	1	0	0	1	0	7	0	2	0	3.14286	0	18.8	0	0	0.666667	0	0	1.33333
9	8	3	4	1320	120	0	1	0	0	0.666667	1.33333	1	0	0	0	0	0	0	0	1	3	4	3	18.8	18.8	25.0667	1.33333	12.5333	0.666667	150.4	1	1	0	0	1	0	4	0	3	0	3	0	18.8	0	0	0.666667	0	0	1.33333
10	9	3	4	1320	120	0	1	0	0	0.666667	1.33333	1	0	0	0	0	0	0	0	0	0	5	2.4	18.8	18.8	25.0667	1.33333	12.5333	0.666667	169.2	1	1	0	0	0	0	5	0	0	0	2.4	0	18.8	0	0	0.666667	0	0	1.33333
11	10	3	4	1320	120	0	1	0	0	0.666667	1.33333	1	0	0	0	0	0	0	0	1	2	4	2.5	18.8	18.8	25.0667	1.33333	12.5333	0.666667	188	1	1	0	0	1	0	4	0	2	0	2.5	0	18.8	0	0	0.666667	0	0	1.33333
12	11	3	4	1320	120	0	1	0	0	0.666667	1.33333	1	0	0	0	0	0	0	0	2	2	8	3.625	18.8	18.8	25.0667	1.33333	12.5333	0.666667	206.8	1	1	0	0	2	0	8	0	2	0	3.625	0	18.8	0	0	0.666667	0	0	1.33333
13	12	3	4	1320	120	0	1	0	0	0.666667	1.33333	1	0	0	0	0	0	0	0	0	0	3	2.66667	18.8	18.8	25.0667	1.33333	12.5333	0.666667	225.6	2	0	1	0	0	0	0	0	0	0	0	2.66667	0	18.8	0	0	0.666667	0	0
14	13	3	4	1320	120	0	1	0	0	0.666667	1.33333	1	0	0	0	0	0	0	0	2	3	6	2.16667	18.8	18.8	25.0667	1.33333	12.5333	0.666667	244.4	2	0	1	0	0	2	0	2	0	3	0	2.16667	0	18.8	0	0	0.666667	0	0
15	14	3	4	1320	120	0	1	0	0	0.666667	1.33333	1	0	0	0	0	0	0	0	0	0	4	2	18.8	18.8	25.0667	1.33333	12.5333	0.666667	263.2	2	0	1	0	0	0	0	0	0	0	0	2	0	18.8	0	0	0.666667	0	0
16	15	3	4	1320	120	0	1	0	0	0.666667	1.33333	1	0	0	0	0	0	0	0	3	3	3	2	18.8	18.8	25.0667	1.33333	12.5333	0.666667	282	2	0	1	0	0	3	0	3	0	3	0	2	0	18.8	0	0	0.666667	0	0
17	16	3	4	1320	120	0	1	0	0	0.666667	1.33333	1	0	0	0	0	0	0	0	0	0	1	2	18.8	18.8	25.0667	1.33333	12.5333	0.666667	300.8	2	0	1	0	0	0	0	0	0	0	0	2	0	18.8	0	0	0.666667	0	0
18	17	3	4	1320	120	0	1	2	5.5	0.666667	1.33333	1	0	0	0	0	0	0	2	2	1.5	4	2.75	18.8	18.8	25.0667	1.33333	12.5333	0.666667	319.6	2	0	1	0	0	2	0	2	0	1.5	0	2.75	0	18.8	0	0	0.666667	0	0
1	0	4	3	1320	120	0	1	0	0	0.666667	0	1	0	0	0	0	0	0	0	2	1.5	1	4	18.7	18.7	0	0	12.4667	0.666667	0	0	0	0	1	0	0	0	0	0	0	0	0	0	0	18.7	0	0	0.666667	0
2	1	4	3	1320	120	0	1	0	0	0.666667	0	1	0	0	0	0	0	0	0	3	1.33333	10	2.7	18.7	18.7	0	0	12.4667	0.666667	18.7	0	0	0	1	0	0	0	0	0	0	0	0	0	0	18.7	0	0	0.666667	0
3	2	4	3	1320	120	0	1	1	2	0.666667	0	1	0	0	0	0	0	0	0	0	0	4	3.75	18.7	18.7	0	0	12.4667	0.666667	37.4	0	0	0	1	0	0	0	0	0	0	0	0	0	0	18.7	0	0	0.666667	0
4	3	4	3	1320	120	0	1	0	0	0.666667	0	1	0	0	0	0	0	0	0	5	3.6	8	2.75	18.7	18.7	0	0	12.4667	0.666667	56.1	0	0	0	1	0	0	0	0	0	0	0	0	0	0	18.7	0	0	0.666667	0
5	4	4	3	1320	120	0	1	0	0	0.666667	0	1	0	0	0	0	0	0	0	1	2	3	2.66667	18.7	18.7	0	0	12.4667	0.666667	74.8	0	0	0	1	0	0	0	0	0	0	0	0	0	0	18.7	0	0	0.666667	0
6	5	4	3	1320	120	0	1	0	0	0.666667	0	1	0	0	0	0	0	0	0	7	3.71429	3	2.33333	18.7	18.7	0	0	12.4667	0.666667	93.5	0	0	0	1	0	0	0	0	0	0	0	0	0	0	18.7	0	0	0.666667	0
7	6	4	3	1320	120	0	1	1	10	0.666667	0	1	0	0	0	0	0	0	1	2	4	1	2	18.7	18.7	0	0	12.4667	0.666667	112.2	1	1	0	0	2	0	1	0	4	0	2	0	18.7	0	0	0.666667	0	0	0
8	7	4	3	1320	120	0	1	0	0	0.666667	0	1	0	0	0	0	0	0	0	1	1	7	2.57143	18.7	18.7	0	0	12.4667	0.666667	130.9	1	1	0	0	1	0	7	0	1	0	2.57143	0	18.7	0	0	0.666667	0	0	0
9	8	4	3	1320	120	0	1	0	0	0.666667	0	1	0	0	0	0	0	0	0	1	2	4	4	18.7	18.7	0	0	12.4667	0.666667	149.6	1	1	0	0	1	0	4	0	2	0	4	0	18.7	0	0	0.666667	0	0	0
10	9	4	3	1320	120	0	1	0	0	0.666667	0	1	0	0	0	0	0	0	0	0	0	5	2.4	18.7	18.7	0	0	12.4667	0.666667	168.3	1	1	0	0	0	0	5	0	0	0	2.4	0	18.7	0	0	0.666667	0	0	0
11	10	4	3	1320	120	0	1	0	0	0.666667	0	1	0	0	0	0	0	0	0	1	1	4	3.5	18.7	18.7	0	0	12.4667	0.666667	187	1	1	0	0	1	0	4	0	1	0	3.5	0	18.7	0	0	0.666667	0	0	0
12	11	4	3	1320	120	0	1	0	0	0.666667	0	1	0	0	0	0	0	0	0	2	2	8	4.875	18.7	18.7	0	0	12.4667	0.666667	205.7	1	1	0	0	2	0	8	0	2	0	4.875	0	18.7	0	0	0.666667	0	0	0
13	12	4	3	1320	120	0	1	0	0	0.666667	0	1	0	0	0	0	0	0	0	0	0	3	3.33333	18.7	18.7	0	0	12.4667	0.666667	224.4	2	0	1	0	0	0	0	0	0	0	0	3.33333	0	18.7	0	0	0.666667	0	0
14	13	4	3	1320	120	0	1	0	0	0.666667	0	1	0	0	0	0	0	0	0	3	2	6	3.16667	18.7	18.7	0	0	12.4667	0.666667	243.1	2	0	1	0	0	3	0	3	0	2	0	3.16667	0	18.7	0	0	0.666667	0	0
15	14	4	3	1320	120	0	1	0	0	0.666667	0	1	0	0	0	0	0	0	3	0	0	4	2.5	18.7	18.7	0	0	12.4667	0.666667	261.8	2	0	1	0	0	0	0	0	0	0	0	2.5	0	18.7	0	0	0.666667	0	0
16	15	4	3	1320	120	0	1	0	0	0.666667	0	1	0	0	0	0	0	0	0	3	4.33333	3	3.66667	18.7	18.7	0	0	12.4667	0.666667	280.5	2	0	1	0	0	3	0	3	0	4.33333	0	3.66667	0	18.7	0	0	0.666667	0	0
17	16	4	3	1320	120	0	1	0	0	0.666667	0	1	0	0	0	0	0	0	0	0	0	1	3	18.7	18.7	0	0	12.4667	0.666667	299.2	2	0	1	0	0	0	0	0	0	0	0	3	0	18.7	0	0	0.666667	0	0
18	17	4	3	1320	120	0	1	2	6	0.666667	0	1	0	0	0	0	0	0	0	2	2	4	3	18.7	18.7	0	0	12.4667	0.666667	317.9	2	0	1	0	0	2	0	2	0	2	0	3	0	18.7	0	0	0.666667	0	0
1	0	1	4	1420	120	0	1	2	5	0.333333	0.333333	1	0	0	0	0	0	0	1	9	1.88889	12	3.41667	20.5	20.5	6.83333	0.333333	6.83333	0.333333	0	0	0	0	1	0	0	0	0	0	0	0	0	0	0	20.5	0	0	0.333333	0
2	1	1	4	1420	120	0	1	0	0	0.333333	0.333333	1	0	0	0	0	0	0	0	3	2.33333	7	2.71429	20.5	20.5	6.83333	0.333333	6.83333	0.333333	20.5	0	0	0	1	0	0	0	0	0	0	0	0	0	0	20.5	0	0	0.333333	0
3	2	1	4	1420	120	0	1	4	3.75	0.333333	0.333333	1	0	0	0	0	0	0	2	1	1	14	2.71429	20.5	20.5	6.83333	0.333333	6.83333	0.333333	41	0	0	0	1	0	0	0	0	0	0	0	0	0	0	20.5	0	0	0.333333	0
4	3	1	4	1420	120	0	1	1	1	0.333333	0.333333	1	0	0	0	0	0	0	0	1	1	7	3	20.5	20.5	6.83333	0.333333	6.83333	0.333333	61.5	0	0	0	1	0	0	0	0	0	0	0	0	0	0	20.5	0	0	0.333333	0
5	4	1	4	1420	120	0	1	5	8.4	0.333333	0.333333	1	0	0	0	0	0	0	4	11	2.81818	7	2.42857	20.5	20.5	6.83333	0.333333	6.83333	0.333333	82	0	0	0	1	0	0	0	0	0	0	0	0	0	0	20.5	0	0	0.333333	0
6	5	1	4	1420	120	0	1	6	2	0.333333	0.333333	1	0	0	0	0	0	0	3	9	2.33333	7	3.28571	20.5	20.5	6.83333	0.333333	6.83333	0.333333	102.5	0	0	0	1	0	0	0	0	0	0	0	0	0	0	20.5	0	0	0.333333	0
7	6	1	4	1420	120	0	1	0	0	0.333333	0.333333	1	0	0	0	0	0	0	0	3	1.33333	5	3	20.5	20.5	6.83333	0.333333	6.83333	0.333333	123	1	1	0	0	3	0	5	0	1.33333	0	3	0	20.5	0	0	0.333333	0	0	0.333333
8	7	1	4	1420	120	0	1	7	4.875	0.333333	0.333333	1	0	0	0	0	0	0	6	6	3.66667	10	4.6	20.5	20.5	6.83333	0.333333	6.83333	0.333333	143.5	1	1	0	0	6	0	10	0	3.66667	0	4.6	0	20.5	0	0	0.333333	0	0	0.333333
9	8	1	4	1420	120	0	1	0	0	0.333333	0.333333	1	0	0	0	0	0	0	0	5	2.4	13	2.76923	20.5	20.5	6.83333	0.333333	6.83333	0.333333	164	1	1	0	0	5	0	13	0	2.4	0	2.76923	0	20.5	0	0	0.333333	0	0	0.333333
10	9	1	4	1420	120	0	1	5	6	0.333333	0.333333	1	0	0	0	0	0	0	4	9	2.22222	10	3.7	20.5	20.5	6.83333	0.333333	6.83333	0.333333	184.5	1	1	0	0	9	0	10	0	2.22222	0	3.7	0	20.5	0	0	0.333333	0	0	0.333333
11	10	1	4	1420	120	0	1	7	3.27273	0.333333	0.333333	1	0	0	0	0	0	0	6	6	1.83333	4	3.5	20.5	20.5	6.83333	0.333333	6.83333	0.333333	205	1	1	0	0	6	0	4	0	1.83333	0	3.5	0	20.5	0	0	0.333333	0	0	0.333333
12	11	1	4	1420	120	0	1	7	10.1333	0.333333	0.333333	1	0	0	0	0	0	0	14	12	2.58333	4	2.25	20.5	20.5	6.83333	0.333333	6.83333	0.333333	225.5	1	1	0	0	12	0	4	0	2.58333	0	2.25	0	20.5	0	0	0.333333	0	0	0.333333
13	12	1	4	1420	120	0	1	6	5.16667	0.333333	0.333333	1	0	0	0	0	0	0	3	13	2.23077	1	3	20.5	20.5	6.83333	0.333333	6.83333	0.333333	246	2	0	1	0	0	13	0	13	0	2.23077	0	3	0	20.5	0	0	0.333333	0	0
14	13	1	4	1420	120	0	1	7	5	0.333333	0.333333	1	0	0	0	0	0	0	9	15	2.93333	5	2.2	20.5	20.5	6.83333	0.333333	6.83333	0.333333	266.5	2	0	1	0	0	15	0	15	0	2.93333	0	2.2	0	20.5	0	0	0.333333	0	0
15	14	1	4	1420	120	0	1	7	4.35294	0.333333	0.333333	1	0	0	0	0	0	0	10	6	3.16667	6	4.66667	20.5	20.5	6.83333	0.333333	6.83333	0.333333	287	2	0	1	0	0	6	0	6	0	3.16667	0	4.66667	0	20.5	0	0	0.333333	0	0
16	15	1	4	1420	120	0	1	7	6.09091	0.333333	0.333333	1	0	0	0	0	0	0	6	3	2.66667	7	2.71429	20.5	20.5	6.83333	0.333333	6.83333	0.333333	307.5	2	0	1	0	0	3	0	3	0	2.66667	0	2.71429	0	20.5	0	0	0.333333	0	0
17	16	1	4	1420	120	0	1	4	5.75	0.333333	0.333333	1	0	0	0	0	0	0	2	7	3.28571	10	4.5	20.5	20.5	6.83333	0.333333	6.83333	0.333333	328	2	0	1	0	0	7	0	7	0	3.28571	0	4.5	0	20.5	0	0	0.333333	0	0
18	17	1	4	1420	120	0	1	7	7.81818	0.333333	0.333333	1	0	0	0	0	0	0	10	8	2.375	15	3.06667	20.5	20.5	6.83333	0.333333	6.83333	0.333333	348.5	2	0	1	0	0	8	0	8	0	2.375	0	3.06667	0	20.5	0	0	0.333333	0	0
1	0	4	1	1420	120	0	1	2	5	0.333333	0.333333	1	0	0	0	0	0	0	1	9	1.88889	12	3.5	18.8	18.8	6.26667	0.333333	6.26667	0.333333	0	0	0	0	1	0	0	0	0	0	0	0	0	0	0	18.8	0	0	0.333333	0
2	1	4	1	1420	120	0	1	0	0	0.333333	0.333333	1	0	0	0	0	0	0	0	3	2.33333	7	2.14286	18.8	18.8	6.26667	0.333333	6.26667	0.333333	18.8	0	0	0	1	0	0	0	0	0	0	0	0	0	0	18.8	0	0	0.333333	0
3	2	4	1	1420	120	0	1	4	3.75	0.333333	0.333333	1	0	0	0	0	0	0	4	1	3	14	3.21429	18.8	18.8	6.26667	0.333333	6.26667	0.333333	37.6	0	0	0	1	0	0	0	0	0	0	0	0	0	0	18.8	0	0	0.333333	0
4	3	4	1	1420	120	0	1	1	3	0.333333	0.333333	1	0	0	0	0	0	0	2	1	2	7	2.85714	18.8	18.8	6.26667	0.333333	6.26667	0.333333	56.4	0	0	0	1	0	0	0	0	0	0	0	0	0	0	18.8	0	0	0.333333	0
5	4	4	1	1420	120	0	1	5	9.8	0.333333	0.333333	1	0	0	0	0	0	0	3	11	2.54545	7	2.71429	18.8	18.8	6.26667	0.333333	6.26667	0.333333	75.2	0	0	0	1	0	0	0	0	0	0	0	0	0	0	18.8	0	0	0.333333	0
6	5	4	1	1420	120	0	1	6	3	0.333333	0.333333	1	0	0	0	0	0	0	6	9	3.11111	7	3.42857	18.8	18.8	6.26667	0.333333	6.26667	0.333333	94	0	0	0	1	0	0	0	0	0	0	0	0	0	0	18.8	0	0	0.333333	0
7	6	4	1	1420	120	0	1	0	0	0.333333	0.333333	1	0	0	0	0	0	0	0	2	1	5	2.6	18.8	18.8	6.26667	0.333333	6.26667	0.333333	112.8	1	1	0	0	2	0	5	0	1	0	2.6	0	18.8	0	0	0.333333	0	0	0.333333
8	7	4	1	1420	120	0	1	7	4.125	0.333333	0.333333	1	0	0	0	0	0	0	11	6	3.66667	10	3.8	18.8	18.8	6.26667	0.333333	6.26667	0.333333	131.6	1	1	0	0	6	0	10	0	3.66667	0	3.8	0	18.8	0	0	0.333333	0	0	0.333333
9	8	4	1	1420	120	0	1	0	0	0.333333	0.333333	1	0	0	0	0	0	0	0	5	2	13	2.69231	18.8	18.8	6.26667	0.333333	6.26667	0.333333	150.4	1	1	0	0	5	0	13	0	2	0	2.69231	0	18.8	0	0	0.333333	0	0	0.333333
10	9	4	1	1420	120	0	1	5	6.4	0.333333	0.333333	1	0	0	0	0	0	0	3	9	2.33333	10	3.5	18.8	18.8	6.26667	0.333333	6.26667	0.333333	169.2	1	1	0	0	9	0	10	0	2.33333	0	3.5	0	18.8	0	0	0.333333	0	0	0.333333
11	10	4	1	1420	120	0	1	7	4.18182	0.333333	0.333333	1	0	0	0	0	0	0	8	6	2.5	4	2.25	18.8	18.8	6.26667	0.333333	6.26667	0.333333	188	1	1	0	0	6	0	4	0	2.5	0	2.25	0	18.8	0	0	0.333333	0	0	0.333333
12	11	4	1	1420	120	0	1	7	9.26667	0.333333	0.333333	1	0	0	0	0	0	0	11	12	2.75	4	2	18.8	18.8	6.26667	0.333333	6.26667	0.333333	206.8	1	1	0	0	12	0	4	0	2.75	0	2	0	18.8	0	0	0.333333	0	0	0.333333
13	12	4	1	1420	120	0	1	6	5.66667	0.333333	0.333333	1	0	0	0	0	0	0	5	13	2.53846	1	2	18.8	18.8	6.26667	0.333333	6.26667	0.333333	225.6	2	0	1	0	0	13	0	13	0	2.53846	0	2	0	18.8	0	0	0.333333	0	0
14	13	4	1	1420	120	0	1	7	5.5	0.333333	0.333333	1	0	0	0	0	0	0	26	14	2.71429	5	2.2	18.8	18.8	6.26667	0.333333	6.26667	0.333333	244.4	2	0	1	0	0	14	0	14	0	2.71429	0	2.2	0	18.8	0	0	0.333333	0	0
15	14	4	1	1420	120	0	1	7	4.5	0.333333	0.333333	1	0	0	0	0	0	0	17	6	2.83333	6	3.66667	18.8	18.8	6.26667	0.333333	6.26667	0.333333	263.2	2	0	1	0	0	6	0	6	0	2.83333	0	3.66667	0	18.8	0	0	0.333333	0	0
16	15	4	1	1420	120	0	1	7	6.45455	0.333333	0.333333	1	0	0	0	0	0	0	15	3	3.66667	7	2.28571	18.8	18.8	6.26667	0.333333	6.26667	0.333333	282	2	0	1	0	0	3	0	3	0	3.66667	0	2.28571	0	18.8	0	0	0.333333	0	0
17	16	4	1	1420	120	0	1	4	6.5	0.333333	0.333333	1	0	0	0	0	0	0	5	7	3.28571	10	5.1	18.8	18.8	6.26667	0.333333	6.26667	0.333333	300.8	2	0	1	0	0	7	0	7	0	3.28571	0	5.1	0	18.8	0	0	0.333333	0	0
18	17	4	1	1420	120	0	1	7	6.63636	0.333333	0.333333	1	0	0	0	0	0	0	9	8	2.25	15	3.2	18.8	18.8	6.26667	0.333333	6.26667	0.333333	319.6	2	0	1	0	0	8	0	8	0	2.25	0	3.2	0	18.8	0	0	0.333333	0	0
1	0	5	6	2120	220	0	0	2	15.67	1.625	2.11113	0	0	1	0	0	0	0	3	11	4.09091	7	3.14286	24.7	0	52.145	0	40.1375	0	0	0	0	0	1	0	0	0	0	0	0	0	0	0	0	24.7	0	0	1.625	0
2	1	5	6	2120	220	0	0	1	2	1.625	2.11113	0	0	1	0	0	0	0	3	8	5.625	10	4.5	24.7	0	52.145	0	40.1375	0	24.7	0	0	0	1	0	0	0	0	0	0	0	0	0	0	24.7	0	0	1.625	0
3	2	5	6	2120	220	0	0	1	15.67	1.625	2.11113	0	0	1	0	0	0	0	2	7	4.42857	8	2.5	24.7	0	52.145	0	40.1375	0	49.4	0	0	0	1	0	0	0	0	0	0	0	0	0	0	24.7	0	0	1.625	0
4	3	5	6	2120	220	0	0	2	6	1.625	2.11113	0	0	1	0	0	0	0	1	5	3	5	2.4	24.7	0	52.145	0	40.1375	0	74.1	0	0	0	1	0	0	0	0	0	0	0	0	0	0	24.7	0	0	1.625	0
5	4	5	6	2120	220	0	0	5	10	1.625	2.11113	0	0	1	0	0	0	0	3	5	3.6	5	3.2	24.7	0	52.145	0	40.1375	0	98.8	0	0	0	1	0	0	0	0	0	0	0	0	0	0	24.7	0	0	1.625	0
6	5	5	6	2120	220	0	0	0	0	1.625	2.11113	0	0	1	0	0	0	0	0	8	2.875	2	3	24.7	0	52.145	0	40.1375	0	123.5	0	0	0	1	0	0	0	0	0	0	0	0	0	0	24.7	0	0	1.625	0
7	6	5	6	2120	220	0	0	5	8	1.625	2.11113	0	0	1	0	0	0	0	3	6	2	8	3.5	24.7	0	52.145	0	40.1375	0	148.2	1	1	0	0	6	0	8	0	2	0	3.5	0	24.7	0	0	1.625	0	0	2.11113
8	7	5	6	2120	220	0	0	7	15.67	1.625	2.11113	0	0	1	0	0	0	0	3	6	5.16667	7	4.14286	24.7	0	52.145	0	40.1375	0	172.9	1	1	0	0	6	0	7	0	5.16667	0	4.14286	0	24.7	0	0	1.625	0	0	2.11113
9	8	5	6	2120	220	0	0	1	13	1.625	2.11113	0	0	1	0	0	0	0	2	4	2.25	8	4.375	24.7	0	52.145	0	40.1375	0	197.6	1	1	0	0	4	0	8	0	2.25	0	4.375	0	24.7	0	0	1.625	0	0	2.11113
10	9	5	6	2120	220	0	0	2	12.5	1.625	2.11113	0	0	1	0	0	0	0	1	2	4	3	3	24.7	0	52.145	0	40.1375	0	222.3	1	1	0	0	2	0	3	0	4	0	3	0	24.7	0	0	1.625	0	0	2.11113
11	10	5	6	2120	220	0	0	2	15.67	1.625	2.11113	0	0	1	0	0	0	0	7	11	3.09091	10	3.8	24.7	0	52.145	0	40.1375	0	247	1	1	0	0	11	0	10	0	3.09091	0	3.8	0	24.7	0	0	1.625	0	0	2.11113
12	11	5	6	2120	220	0	0	0	0	1.625	2.11113	0	0	1	0	0	0	0	5	6	7.33333	3	4	24.7	0	52.145	0	40.1375	0	271.7	1	1	0	0	6	0	3	0	7.33333	0	4	0	24.7	0	0	1.625	0	0	2.11113
13	12	5	6	2120	220	0	0	2	8	1.625	2.11113	0	0	1	0	0	0	0	11	3	3.33333	7	2.28571	24.7	0	52.145	0	40.1375	0	296.4	2	0	1	0	0	3	0	3	0	3.33333	0	2.28571	0	24.7	0	0	1.625	0	0
14	13	5	6	2120	220	0	0	2	15.67	1.625	2.11113	0	0	1	0	0	0	0	2	8	3.875	12	3.91667	24.7	0	52.145	0	40.1375	0	321.1	2	0	1	0	0	8	0	8	0	3.875	0	3.91667	0	24.7	0	0	1.625	0	0
15	14	5	6	2120	220	0	0	1	15.67	1.625	2.11113	0	0	1	0	0	0	0	0	4	6	5	4.8	24.7	0	52.145	0	40.1375	0	345.8	2	0	1	0	0	4	0	4	0	6	0	4.8	0	24.7	0	0	1.625	0	0
16	15	5	6	2120	220	0	0	4	6.5	1.625	2.11113	0	0	1	0	0	0	0	3	9	2.88889	9	5.44444	24.7	0	52.145	0	40.1375	0	370.5	2	0	1	0	0	9	0	9	0	2.88889	0	5.44444	0	24.7	0	0	1.625	0	0
17	16	5	6	2120	220	0	0	0	0	1.625	2.11113	0	0	1	0	0	0	0	0	9	3.55556	11	3.54545	24.7	0	52.145	0	40.1375	0	395.2	2	0	1	0	0	9	0	9	0	3.55556	0	3.54545	0	24.7	0	0	1.625	0	0
18	17	5	6	2120	220	0	0	2	8	1.625	2.11113	0	0	1	0	0	0	0	3	3	4	5	4	24.7	0	52.145	0	40.1375	0	419.9	2	0	1	0	0	3	0	3	0	4	0	4	0	24.7	0	0	1.625	0	0
1	0	6	5	2120	220	0	0	2	15.67	1.625	1.13887	0	0	1	0	0	0	0	3	11	4	7	3.71429	22.6	0	25.7384	0	36.725	0	0	0	0	0	1	0	0	0	0	0	0	0	0	0	0	22.6	0	0	1.625	0
2	1	6	5	2120	220	0	0	1	2	1.625	1.13887	0	0	1	0	0	0	0	0	8	4.375	10	4.7	22.6	0	25.7384	0	36.725	0	22.6	0	0	0	1	0	0	0	0	0	0	0	0	0	0	22.6	0	0	1.625	0
3	2	6	5	2120	220	0	0	1	8	1.625	1.13887	0	0	1	0	0	0	0	0	7	3.42857	8	2.75	22.6	0	25.7384	0	36.725	0	45.2	0	0	0	1	0	0	0	0	0	0	0	0	0	0	22.6	0	0	1.625	0
4	3	6	5	2120	220	0	0	2	5.5	1.625	1.13887	0	0	1	0	0	0	0	1	5	2.6	5	3.4	22.6	0	25.7384	0	36.725	0	67.8	0	0	0	1	0	0	0	0	0	0	0	0	0	0	22.6	0	0	1.625	0
5	4	6	5	2120	220	0	0	5	7	1.625	1.13887	0	0	1	0	0	0	0	2	5	2	5	3.4	22.6	0	25.7384	0	36.725	0	90.4	0	0	0	1	0	0	0	0	0	0	0	0	0	0	22.6	0	0	1.625	0
6	5	6	5	2120	220	0	0	0	0	1.625	1.13887	0	0	1	0	0	0	0	0	8	2	2	3.5	22.6	0	25.7384	0	36.725	0	113	0	0	0	1	0	0	0	0	0	0	0	0	0	0	22.6	0	0	1.625	0
7	6	6	5	2120	220	0	0	5	5.6	1.625	1.13887	0	0	1	0	0	0	0	2	6	1.66667	8	3.125	22.6	0	25.7384	0	36.725	0	135.6	1	1	0	0	6	0	8	0	1.66667	0	3.125	0	22.6	0	0	1.625	0	0	1.13887
8	7	6	5	2120	220	0	0	7	11.4286	1.625	1.13887	0	0	1	0	0	0	0	4	6	3.5	7	3.85714	22.6	0	25.7384	0	36.725	0	158.2	1	1	0	0	6	0	7	0	3.5	0	3.85714	0	22.6	0	0	1.625	0	0	1.13887
9	8	6	5	2120	220	0	0	1	7	1.625	1.13887	0	0	1	0	0	0	0	0	4	1.5	8	4.25	22.6	0	25.7384	0	36.725	0	180.8	1	1	0	0	4	0	8	0	1.5	0	4.25	0	22.6	0	0	1.625	0	0	1.13887
10	9	6	5	2120	220	0	0	2	7.5	1.625	1.13887	0	0	1	0	0	0	0	1	1	4	3	2	22.6	0	25.7384	0	36.725	0	203.4	1	1	0	0	1	0	3	0	4	0	2	0	22.6	0	0	1.625	0	0	1.13887
11	10	6	5	2120	220	0	0	2	15.67	1.625	1.13887	0	0	1	0	0	0	0	1	11	2.09091	10	3.5	22.6	0	25.7384	0	36.725	0	226	1	1	0	0	11	0	10	0	2.09091	0	3.5	0	22.6	0	0	1.625	0	0	1.13887
12	11	6	5	2120	220	0	0	0	0	1.625	1.13887	0	0	1	0	0	0	0	0	6	6.5	3	5	22.6	0	25.7384	0	36.725	0	248.6	1	1	0	0	6	0	3	0	6.5	0	5	0	22.6	0	0	1.625	0	0	1.13887
13	12	6	5	2120	220	0	0	2	6	1.625	1.13887	0	0	1	0	0	0	0	1	3	2	7	2.14286	22.6	0	25.7384	0	36.725	0	271.2	2	0	1	0	0	3	0	3	0	2	0	2.14286	0	22.6	0	0	1.625	0	0
14	13	6	5	2120	220	0	0	2	14.5	1.625	1.13887	0	0	1	0	0	0	0	3	8	3.625	12	4.08333	22.6	0	25.7384	0	36.725	0	293.8	2	0	1	0	0	8	0	8	0	3.625	0	4.08333	0	22.6	0	0	1.625	0	0
15	14	6	5	2120	220	0	0	1	15.67	1.625	1.13887	0	0	1	0	0	0	0	1	4	6	5	4.4	22.6	0	25.7384	0	36.725	0	316.4	2	0	1	0	0	4	0	4	0	6	0	4.4	0	22.6	0	0	1.625	0	0
16	15	6	5	2120	220	0	0	4	6.5	1.625	1.13887	0	0	1	0	0	0	0	2	9	2.33333	9	6	22.6	0	25.7384	0	36.725	0	339	2	0	1	0	0	9	0	9	0	2.33333	0	6	0	22.6	0	0	1.625	0	0
17	16	6	5	2120	220	0	0	0	0	1.625	1.13887	0	0	1	0	0	0	0	0	9	2.44444	10	2.6	22.6	0	25.7384	0	36.725	0	361.6	2	0	1	0	0	9	0	9	0	2.44444	0	2.6	0	22.6	0	0	1.625	0	0
18	17	6	5	2120	220	0	0	2	6	1.625	1.13887	0	0	1	0	0	0	0	1	3	3.33333	5	3.6	22.6	0	25.7384	0	36.725	0	384.2	2	0	1	0	0	3	0	3	0	3.33333	0	3.6	0	22.6	0	0	1.625	0	0
1	0	6	7	2220	220	0	0	5	3.2	1.66943	1.53333	0	0	1	0	0	0	0	2	8	3.375	4	2.5	22.9	0	35.1133	0	38.23	0	0	0	0	0	1	0	0	0	0	0	0	0	0	0	0	22.9	0	0	1.66943	0
2	1	6	7	2220	220	0	0	3	11.3333	1.66943	1.53333	0	0	1	0	0	0	0	3	7	5.42857	1	2	22.9	0	35.1133	0	38.23	0	22.9	0	0	0	1	0	0	0	0	0	0	0	0	0	0	22.9	0	0	1.66943	0
3	2	6	7	2220	220	0	0	2	15.67	1.66943	1.53333	0	0	1	0	0	0	0	2	3	5.66667	0	1	22.9	0	35.1133	0	38.23	0	45.8	0	0	0	1	0	0	0	0	0	0	0	0	0	0	22.9	0	0	1.66943	0
4	3	6	7	2220	220	0	0	3	6.33333	1.66943	1.53333	0	0	1	0	0	0	0	1	1	7.3333	7	1.85714	22.9	0	35.1133	0	38.23	0	68.7	0	0	0	1	0	0	0	0	0	0	0	0	0	0	22.9	0	0	1.66943	0
5	4	6	7	2220	220	0	0	1	5	1.66943	1.53333	0	0	1	0	0	0	0	1	4	2.25	4	1.75	22.9	0	35.1133	0	38.23	0	91.6	0	0	0	1	0	0	0	0	0	0	0	0	0	0	22.9	0	0	1.66943	0
6	5	6	7	2220	220	0	0	3	13.3333	1.66943	1.53333	0	0	1	0	0	0	0	1	6	5	0	1	22.9	0	35.1133	0	38.23	0	114.5	0	0	0	1	0	0	0	0	0	0	0	0	0	0	22.9	0	0	1.66943	0
7	6	6	7	2220	220	0	0	0	0	1.66943	1.53333	0	0	1	0	0	0	0	0	6	2.66667	4	4.75	22.9	0	35.1133	0	38.23	0	137.4	1	1	0	0	6	0	4	0	2.66667	0	4.75	0	22.9	0	0	1.66943	0	0	1.53333
8	7	6	7	2220	220	0	0	1	2	1.66943	1.53333	0	0	1	0	0	0	0	1	3	6	3	4	22.9	0	35.1133	0	38.23	0	160.3	1	1	0	0	3	0	3	0	6	0	4	0	22.9	0	0	1.66943	0	0	1.53333
9	8	6	7	2220	220	0	0	0	0	1.66943	1.53333	0	0	1	0	0	0	0	0	0	0	4	2.75	22.9	0	35.1133	0	38.23	0	183.2	1	1	0	0	0	0	4	0	0	0	2.75	0	22.9	0	0	1.66943	0	0	1.53333
10	9	6	7	2220	220	0	0	0	0	1.66943	1.53333	0	0	1	0	0	0	0	0	4	7.3333	1	3	22.9	0	35.1133	0	38.23	0	206.1	1	1	0	0	4	0	1	0	7.3333	0	3	0	22.9	0	0	1.66943	0	0	1.53333
11	10	6	7	2220	220	0	0	1	4	1.66943	1.53333	0	0	1	0	0	0	0	1	2	1.5	2	3.5	22.9	0	35.1133	0	38.23	0	229	1	1	0	0	2	0	2	0	1.5	0	3.5	0	22.9	0	0	1.66943	0	0	1.53333
12	11	6	7	2220	220	0	0	0	0	1.66943	1.53333	0	0	1	0	0	0	0	0	6	5.5	2	2.5	22.9	0	35.1133	0	38.23	0	251.9	1	1	0	0	6	0	2	0	5.5	0	2.5	0	22.9	0	0	1.66943	0	0	1.53333
13	12	6	7	2220	220	0	0	3	5.66667	1.66943	1.53333	0	0	1	0	0	0	0	0	0	0	3	5.66667	22.9	0	35.1133	0	38.23	0	274.8	2	0	1	0	0	0	0	0	0	0	0	5.66667	0	22.9	0	0	1.66943	0	0
14	13	6	7	2220	220	0	0	1	2	1.66943	1.53333	0	0	1	0	0	0	0	1	6	3.16667	2	4	22.9	0	35.1133	0	38.23	0	297.7	2	0	1	0	0	6	0	6	0	3.16667	0	4	0	22.9	0	0	1.66943	0	0
15	14	6	7	2220	220	0	0	2	3.5	1.66943	1.53333	0	0	1	0	0	0	0	2	2	3.5	4	2.75	22.9	0	35.1133	0	38.23	0	320.6	2	0	1	0	0	2	0	2	0	3.5	0	2.75	0	22.9	0	0	1.66943	0	0
16	15	6	7	2220	220	0	0	0	0	1.66943	1.53333	0	0	1	0	0	0	0	1	1	1	3	2.66667	22.9	0	35.1133	0	38.23	0	343.5	2	0	1	0	0	1	0	1	0	1	0	2.66667	0	22.9	0	0	1.66943	0	0
17	16	6	7	2220	220	0	0	3	2.33333	1.66943	1.53333	0	0	1	0	0	0	0	1	7	4.57143	7	3	22.9	0	35.1133	0	38.23	0	366.4	2	0	1	0	0	7	0	7	0	4.57143	0	3	0	22.9	0	0	1.66943	0	0
18	17	6	7	2220	220	0	0	0	0	1.66943	1.53333	0	0	1	0	0	0	0	0	4	1.75	8	2.75	22.9	0	35.1133	0	38.23	0	389.3	2	0	1	0	0	4	0	4	0	1.75	0	2.75	0	22.9	0	0	1.66943	0	0
1	0	7	6	2220	220	0	0	5	3.6	1.66943	1.80553	0	0	1	0	0	0	0	3	8	2.625	4	2.25	23.4	0	42.2495	0	39.0647	0	0	0	0	0	1	0	0	0	0	0	0	0	0	0	0	23.4	0	0	1.66943	0
2	1	7	6	2220	220	0	0	3	15.3333	1.66943	1.80553	0	0	1	0	0	0	0	1	7	7.3333	1	3	23.4	0	42.2495	0	39.0647	0	23.4	0	0	0	1	0	0	0	0	0	0	0	0	0	0	23.4	0	0	1.66943	0
3	2	7	6	2220	220	0	0	2	15.67	1.66943	1.80553	0	0	1	0	0	0	0	0	3	5.66667	0	1	23.4	0	42.2495	0	39.0647	0	46.8	0	0	0	1	0	0	0	0	0	0	0	0	0	0	23.4	0	0	1.66943	0
4	3	7	6	2220	220	0	0	3	5.66667	1.66943	1.80553	0	0	1	0	0	0	0	1	1	7.3333	7	1.71429	23.4	0	42.2495	0	39.0647	0	70.2	0	0	0	1	0	0	0	0	0	0	0	0	0	0	23.4	0	0	1.66943	0
5	4	7	6	2220	220	0	0	1	4	1.66943	1.80553	0	0	1	0	0	0	0	0	4	1.75	4	1.5	23.4	0	42.2495	0	39.0647	0	93.6	0	0	0	1	0	0	0	0	0	0	0	0	0	0	23.4	0	0	1.66943	0
6	5	7	6	2220	220	0	0	3	12	1.66943	1.80553	0	0	1	0	0	0	0	2	6	5.83333	0	1	23.4	0	42.2495	0	39.0647	0	117	0	0	0	1	0	0	0	0	0	0	0	0	0	0	23.4	0	0	1.66943	0
7	6	7	6	2220	220	0	0	0	0	1.66943	1.80553	0	0	1	0	0	0	0	0	6	3.33333	4	3.5	23.4	0	42.2495	0	39.0647	0	140.4	1	1	0	0	6	0	4	0	3.33333	0	3.5	0	23.4	0	0	1.66943	0	0	1.80553
8	7	7	6	2220	220	0	0	1	3	1.66943	1.80553	0	0	1	0	0	0	0	0	3	5.33333	3	4.33333	23.4	0	42.2495	0	39.0647	0	163.8	1	1	0	0	3	0	3	0	5.33333	0	4.33333	0	23.4	0	0	1.66943	0	0	1.80553
9	8	7	6	2220	220	0	0	0	0	1.66943	1.80553	0	0	1	0	0	0	0	0	0	0	4	3	23.4	0	42.2495	0	39.0647	0	187.2	1	1	0	0	0	0	4	0	0	0	3	0	23.4	0	0	1.66943	0	0	1.80553
10	9	7	6	2220	220	0	0	0	0	1.66943	1.80553	0	0	1	0	0	0	0	0	4	7.3333	1	4	23.4	0	42.2495	0	39.0647	0	210.6	1	1	0	0	4	0	1	0	7.3333	0	4	0	23.4	0	0	1.66943	0	0	1.80553
11	10	7	6	2220	220	0	0	1	6	1.66943	1.80553	0	0	1	0	0	0	0	0	2	2.5	2	4	23.4	0	42.2495	0	39.0647	0	234	1	1	0	0	2	0	2	0	2.5	0	4	0	23.4	0	0	1.66943	0	0	1.80553
12	11	7	6	2220	220	0	0	0	0	1.66943	1.80553	0	0	1	0	0	0	0	0	6	5.16667	2	2	23.4	0	42.2495	0	39.0647	0	257.4	1	1	0	0	6	0	2	0	5.16667	0	2	0	23.4	0	0	1.66943	0	0	1.80553
13	12	7	6	2220	220	0	0	3	9.66667	1.66943	1.80553	0	0	1	0	0	0	0	1	0	0	3	5.66667	23.4	0	42.2495	0	39.0647	0	280.8	2	0	1	0	0	0	0	0	0	0	0	5.66667	0	23.4	0	0	1.66943	0	0
14	13	7	6	2220	220	0	0	1	4	1.66943	1.80553	0	0	1	0	0	0	0	0	6	2.5	2	4	23.4	0	42.2495	0	39.0647	0	304.2	2	0	1	0	0	6	0	6	0	2.5	0	4	0	23.4	0	0	1.66943	0	0
15	14	7	6	2220	220	0	0	2	3.5	1.66943	1.80553	0	0	1	0	0	0	0	1	2	3.5	4	3.25	23.4	0	42.2495	0	39.0647	0	327.6	2	0	1	0	0	2	0	2	0	3.5	0	3.25	0	23.4	0	0	1.66943	0	0
16	15	7	6	2220	220	0	0	0	0	1.66943	1.80553	0	0	1	0	0	0	0	0	1	1	3	3.66667	23.4	0	42.2495	0	39.0647	0	351	2	0	1	0	0	1	0	1	0	1	0	3.66667	0	23.4	0	0	1.66943	0	0
17	16	7	6	2220	220	0	0	3	3.33333	1.66943	1.80553	0	0	1	0	0	0	0	3	7	4.57143	7	2.28571	23.4	0	42.2495	0	39.0647	0	374.4	2	0	1	0	0	7	0	7	0	4.57143	0	2.28571	0	23.4	0	0	1.66943	0	0
18	17	7	6	2220	220	0	0	0	0	1.66943	1.80553	0	0	1	0	0	0	0	0	4	2	8	3.25	23.4	0	42.2495	0	39.0647	0	397.8	2	0	1	0	0	4	0	4	0	2	0	3.25	0	23.4	0	0	1.66943	0	0
1	0	7	8	2320	220	0	0	1	5	1.44813	1.48887	0	0	1	0	0	0	0	1	8	2.375	5	3	23.2	0	34.5417	0	33.5967	0	0	0	0	0	1	0	0	0	0	0	0	0	0	0	0	23.2	0	0	1.44813	0
2	1	7	8	2320	220	0	0	1	2	1.44813	1.48887	0	0	1	0	0	0	0	2	5	3	4	3.75	23.2	0	34.5417	0	33.5967	0	23.2	0	0	0	1	0	0	0	0	0	0	0	0	0	0	23.2	0	0	1.44813	0
3	2	7	8	2320	220	0	0	0	0	1.44813	1.48887	0	0	1	0	0	0	0	0	3	6.33333	2	3.5	23.2	0	34.5417	0	33.5967	0	46.4	0	0	0	1	0	0	0	0	0	0	0	0	0	0	23.2	0	0	1.44813	0
4	3	7	8	2320	220	0	0	1	1	1.44813	1.48887	0	0	1	0	0	0	0	1	3	1.66667	6	1.83333	23.2	0	34.5417	0	33.5967	0	69.6	0	0	0	1	0	0	0	0	0	0	0	0	0	0	23.2	0	0	1.44813	0
5	4	7	8	2320	220	0	0	4	13	1.44813	1.48887	0	0	1	0	0	0	0	1	2	2.5	3	4	23.2	0	34.5417	0	33.5967	0	92.8	0	0	0	1	0	0	0	0	0	0	0	0	0	0	23.2	0	0	1.44813	0
6	5	7	8	2320	220	0	0	4	3	1.44813	1.48887	0	0	1	0	0	0	0	0	6	3.5	5	3.2	23.2	0	34.5417	0	33.5967	0	116	0	0	0	1	0	0	0	0	0	0	0	0	0	0	23.2	0	0	1.44813	0
7	6	7	8	2320	220	0	0	3	9	1.44813	1.48887	0	0	1	0	0	0	0	2	7	2.71429	1	1	23.2	0	34.5417	0	33.5967	0	139.2	1	1	0	0	7	0	1	0	2.71429	0	1	0	23.2	0	0	1.44813	0	0	1.48887
8	7	7	8	2320	220	0	0	2	6.5	1.44813	1.48887	0	0	1	0	0	0	0	2	2	3.5	3	3	23.2	0	34.5417	0	33.5967	0	162.4	1	1	0	0	2	0	3	0	3.5	0	3	0	23.2	0	0	1.44813	0	0	1.48887
9	8	7	8	2320	220	0	0	1	3	1.44813	1.48887	0	0	1	0	0	0	0	1	1	5	4	3.25	23.2	0	34.5417	0	33.5967	0	185.6	1	1	0	0	1	0	4	0	5	0	3.25	0	23.2	0	0	1.44813	0	0	1.48887
10	9	7	8	2320	220	0	0	1	1	1.44813	1.48887	0	0	1	0	0	0	0	0	7	4.14286	3	3.33333	23.2	0	34.5417	0	33.5967	0	208.8	1	1	0	0	7	0	3	0	4.14286	0	3.33333	0	23.2	0	0	1.44813	0	0	1.48887
11	10	7	8	2320	220	0	0	0	0	1.44813	1.48887	0	0	1	0	0	0	0	0	6	3.66667	4	3.25	23.2	0	34.5417	0	33.5967	0	232	1	1	0	0	6	0	4	0	3.66667	0	3.25	0	23.2	0	0	1.44813	0	0	1.48887
12	11	7	8	2320	220	0	0	3	5.33333	1.44813	1.48887	0	0	1	0	0	0	0	1	7	3.28571	2	4	23.2	0	34.5417	0	33.5967	0	255.2	1	1	0	0	7	0	2	0	3.28571	0	4	0	23.2	0	0	1.44813	0	0	1.48887
13	12	7	8	2320	220	0	0	3	4	1.44813	1.48887	0	0	1	0	0	0	0	3	5	3.2	1	6	23.2	0	34.5417	0	33.5967	0	278.4	2	0	1	0	0	5	0	5	0	3.2	0	6	0	23.2	0	0	1.44813	0	0
14	13	7	8	2320	220	0	0	0	0	1.44813	1.48887	0	0	1	0	0	0	0	0	8	3.25	1	4	23.2	0	34.5417	0	33.5967	0	301.6	2	0	1	0	0	8	0	8	0	3.25	0	4	0	23.2	0	0	1.44813	0	0
15	14	7	8	2320	220	0	0	0	0	1.44813	1.48887	0	0	1	0	0	0	0	3	8	3.5	1	4	23.2	0	34.5417	0	33.5967	0	324.8	2	0	1	0	0	8	0	8	0	3.5	0	4	0	23.2	0	0	1.44813	0	0
16	15	7	8	2320	220	0	0	5	6	1.44813	1.48887	0	0	1	0	0	0	0	3	9	3.66667	2	2	23.2	0	34.5417	0	33.5967	0	348	2	0	1	0	0	9	0	9	0	3.66667	0	2	0	23.2	0	0	1.44813	0	0
17	16	7	8	2320	220	0	0	0	0	1.44813	1.48887	0	0	1	0	0	0	0	0	7	4.57143	1	3	23.2	0	34.5417	0	33.5967	0	371.2	2	0	1	0	0	7	0	7	0	4.57143	0	3	0	23.2	0	0	1.44813	0	0
18	17	7	8	2320	220	0	0	2	15	1.44813	1.48887	0	0	1	0	0	0	0	1	4	5.75	0	1	23.2	0	34.5417	0	33.5967	0	394.4	2	0	1	0	0	4	0	4	0	5.75	0	1	0	23.2	0	0	1.44813	0	0
1	0	8	7	2320	220	0	0	1	7	1.44813	1.4074	0	0	1	0	0	0	0	0	8	3.375	5	3.2	22.3	0	31.385	0	32.2934	0	0	0	0	0	1	0	0	0	0	0	0	0	0	0	0	22.3	0	0	1.44813	0
2	1	8	7	2320	220	0	0	1	2	1.44813	1.4074	0	0	1	0	0	0	0	0	5	4	4	4	22.3	0	31.385	0	32.2934	0	22.3	0	0	0	1	0	0	0	0	0	0	0	0	0	0	22.3	0	0	1.44813	0
3	2	8	7	2320	220	0	0	0	0	1.44813	1.4074	0	0	1	0	0	0	0	0	3	5.33333	2	2.5	22.3	0	31.385	0	32.2934	0	44.6	0	0	0	1	0	0	0	0	0	0	0	0	0	0	22.3	0	0	1.44813	0
4	3	8	7	2320	220	0	0	1	2	1.44813	1.4074	0	0	1	0	0	0	0	0	3	2	6	2.33333	22.3	0	31.385	0	32.2934	0	66.9	0	0	0	1	0	0	0	0	0	0	0	0	0	0	22.3	0	0	1.44813	0
5	4	8	7	2320	220	0	0	4	13.25	1.44813	1.4074	0	0	1	0	0	0	0	4	3	3	3	4	22.3	0	31.385	0	32.2934	0	89.2	0	0	0	1	0	0	0	0	0	0	0	0	0	0	22.3	0	0	1.44813	0
6	5	8	7	2320	220	0	0	4	2.5	1.44813	1.4074	0	0	1	0	0	0	0	4	6	2.66667	5	3.2	22.3	0	31.385	0	32.2934	0	111.5	0	0	0	1	0	0	0	0	0	0	0	0	0	0	22.3	0	0	1.44813	0
7	6	8	7	2320	220	0	0	3	9	1.44813	1.4074	0	0	1	0	0	0	0	2	7	2.57143	1	2	22.3	0	31.385	0	32.2934	0	133.8	1	1	0	0	7	0	1	0	2.57143	0	2	0	22.3	0	0	1.44813	0	0	1.4074
8	7	8	7	2320	220	0	0	2	10.5	1.44813	1.4074	0	0	1	0	0	0	0	2	2	5	3	2.66667	22.3	0	31.385	0	32.2934	0	156.1	1	1	0	0	2	0	3	0	5	0	2.66667	0	22.3	0	0	1.44813	0	0	1.4074
9	8	8	7	2320	220	0	0	1	3	1.44813	1.4074	0	0	1	0	0	0	0	0	1	5	4	4	22.3	0	31.385	0	32.2934	0	178.4	1	1	0	0	1	0	4	0	5	0	4	0	22.3	0	0	1.44813	0	0	1.4074
10	9	8	7	2320	220	0	0	1	1	1.44813	1.4074	0	0	1	0	0	0	0	1	7	4.28571	3	2.33333	22.3	0	31.385	0	32.2934	0	200.7	1	1	0	0	7	0	3	0	4.28571	0	2.33333	0	22.3	0	0	1.44813	0	0	1.4074
11	10	8	7	2320	220	0	0	0	0	1.44813	1.4074	0	0	1	0	0	0	0	0	6	3.33333	4	3.75	22.3	0	31.385	0	32.2934	0	223	1	1	0	0	6	0	4	0	3.33333	0	3.75	0	22.3	0	0	1.44813	0	0	1.4074
12	11	8	7	2320	220	0	0	3	5	1.44813	1.4074	0	0	1	0	0	0	0	2	7	3.85714	2	4	22.3	0	31.385	0	32.2934	0	245.3	1	1	0	0	7	0	2	0	3.85714	0	4	0	22.3	0	0	1.44813	0	0	1.4074
13	12	8	7	2320	220	0	0	3	6	1.44813	1.4074	0	0	1	0	0	0	0	1	5	4	1	5	22.3	0	31.385	0	32.2934	0	267.6	2	0	1	0	0	5	0	5	0	4	0	5	0	22.3	0	0	1.44813	0	0
14	13	8	7	2320	220	0	0	0	0	1.44813	1.4074	0	0	1	0	0	0	0	0	8	4.375	1	4	22.3	0	31.385	0	32.2934	0	289.9	2	0	1	0	0	8	0	8	0	4.375	0	4	0	22.3	0	0	1.44813	0	0
15	14	8	7	2320	220	0	0	0	0	1.44813	1.4074	0	0	1	0	0	0	0	0	8	3.625	1	2	22.3	0	31.385	0	32.2934	0	312.2	2	0	1	0	0	8	0	8	0	3.625	0	2	0	22.3	0	0	1.44813	0	0
16	15	8	7	2320	220	0	0	5	8	1.44813	1.4074	0	0	1	0	0	0	0	3	9	3.55556	2	2	22.3	0	31.385	0	32.2934	0	334.5	2	0	1	0	0	9	0	9	0	3.55556	0	2	0	22.3	0	0	1.44813	0	0
17	16	8	7	2320	220	0	0	0	0	1.44813	1.4074	0	0	1	0	0	0	0	0	7	5.28571	1	4	22.3	0	31.385	0	32.2934	0	356.8	2	0	1	0	0	7	0	7	0	5.28571	0	4	0	22.3	0	0	1.44813	0	0
18	17	8	7	2320	220	0	0	2	13.5	1.44813	1.4074	0	0	1	0	0	0	0	2	4	3	0	1	22.3	0	31.385	0	32.2934	0	379.1	2	0	1	0	0	4	0	4	0	3	0	1	0	22.3	0	0	1.44813	0	0
1	0	5	8	2420	220	0	0	0	0	1.50138	1.61103	0	0	1	0	0	0	0	0	3	3.33333	6	5.5	24.9	0	40.1147	0	37.3844	0	0	0	0	0	1	0	0	0	0	0	0	0	0	0	0	24.9	0	0	1.50138	0
2	1	5	8	2420	220	0	0	1	4	1.50138	1.61103	0	0	1	0	0	0	0	0	6	3.16667	7	4	24.9	0	40.1147	0	37.3844	0	24.9	0	0	0	1	0	0	0	0	0	0	0	0	0	0	24.9	0	0	1.50138	0
3	2	5	8	2420	220	0	0	6	6.33333	1.50138	1.61103	0	0	1	0	0	0	0	13	9	3	6	3.16667	24.9	0	40.1147	0	37.3844	0	49.8	0	0	0	1	0	0	0	0	0	0	0	0	0	0	24.9	0	0	1.50138	0
4	3	5	8	2420	220	0	0	2	12.5	1.50138	1.61103	0	0	1	0	0	0	0	2	9	5	4	3.5	24.9	0	40.1147	0	37.3844	0	74.7	0	0	0	1	0	0	0	0	0	0	0	0	0	0	24.9	0	0	1.50138	0
5	4	5	8	2420	220	0	0	3	3.66667	1.50138	1.61103	0	0	1	0	0	0	0	2	3	2.66667	3	1.66667	24.9	0	40.1147	0	37.3844	0	99.6	0	0	0	1	0	0	0	0	0	0	0	0	0	0	24.9	0	0	1.50138	0
6	5	5	8	2420	220	0	0	2	8	1.50138	1.61103	0	0	1	0	0	0	0	1	7	2.14286	3	1.66667	24.9	0	40.1147	0	37.3844	0	124.5	0	0	0	1	0	0	0	0	0	0	0	0	0	0	24.9	0	0	1.50138	0
7	6	5	8	2420	220	0	0	1	3	1.50138	1.61103	0	0	1	0	0	0	0	1	11	4.63636	8	4.875	24.9	0	40.1147	0	37.3844	0	149.4	1	1	0	0	11	0	8	0	4.63636	0	4.875	0	24.9	0	0	1.50138	0	0	1.61103
8	7	5	8	2420	220	0	0	7	6.2	1.50138	1.61103	0	0	1	0	0	0	0	5	8	2.625	3	4	24.9	0	40.1147	0	37.3844	0	174.3	1	1	0	0	8	0	3	0	2.625	0	4	0	24.9	0	0	1.50138	0	0	1.61103
9	8	5	8	2420	220	0	0	0	0	1.50138	1.61103	0	0	1	0	0	0	0	0	9	3.55556	5	3.6	24.9	0	40.1147	0	37.3844	0	199.2	1	1	0	0	9	0	5	0	3.55556	0	3.6	0	24.9	0	0	1.50138	0	0	1.61103
10	9	5	8	2420	220	0	0	1	10	1.50138	1.61103	0	0	1	0	0	0	0	0	3	4	4	3.25	24.9	0	40.1147	0	37.3844	0	224.1	1	1	0	0	3	0	4	0	4	0	3.25	0	24.9	0	0	1.50138	0	0	1.61103
11	10	5	8	2420	220	0	0	1	6	1.50138	1.61103	0	0	1	0	0	0	0	1	5	3.4	9	2.66667	24.9	0	40.1147	0	37.3844	0	249	1	1	0	0	5	0	9	0	3.4	0	2.66667	0	24.9	0	0	1.50138	0	0	1.61103
12	11	5	8	2420	220	0	0	2	9.5	1.50138	1.61103	0	0	1	0	0	0	0	1	8	3	6	2.16667	24.9	0	40.1147	0	37.3844	0	273.9	1	1	0	0	8	0	6	0	3	0	2.16667	0	24.9	0	0	1.50138	0	0	1.61103
13	12	5	8	2420	220	0	0	3	6.33333	1.50138	1.61103	0	0	1	0	0	0	0	3	6	3	10	3.6	24.9	0	40.1147	0	37.3844	0	298.8	2	0	1	0	0	6	0	6	0	3	0	3.6	0	24.9	0	0	1.50138	0	0
14	13	5	8	2420	220	0	0	0	0	1.50138	1.61103	0	0	1	0	0	0	0	0	5	4.6	5	3.2	24.9	0	40.1147	0	37.3844	0	323.7	2	0	1	0	0	5	0	5	0	4.6	0	3.2	0	24.9	0	0	1.50138	0	0
15	14	5	8	2420	220	0	0	2	3	1.50138	1.61103	0	0	1	0	0	0	0	2	8	6.5	7	2.71429	24.9	0	40.1147	0	37.3844	0	348.6	2	0	1	0	0	8	0	8	0	6.5	0	2.71429	0	24.9	0	0	1.50138	0	0
16	15	5	8	2420	220	0	0	0	0	1.50138	1.61103	0	0	1	0	0	0	0	0	6	3.5	9	2.44444	24.9	0	40.1147	0	37.3844	0	373.5	2	0	1	0	0	6	0	6	0	3.5	0	2.44444	0	24.9	0	0	1.50138	0	0
17	16	5	8	2420	220	0	0	5	6	1.50138	1.61103	0	0	1	0	0	0	0	9	5	4.6	7	2.28571	24.9	0	40.1147	0	37.3844	0	398.4	2	0	1	0	0	5	0	5	0	4.6	0	2.28571	0	24.9	0	0	1.50138	0	0
18	17	5	8	2420	220	0	0	2	9.5	1.50138	1.61103	0	0	1	0	0	0	0	1	3	5	3	2	24.9	0	40.1147	0	37.3844	0	423.3	2	0	1	0	0	3	0	3	0	5	0	2	0	24.9	0	0	1.50138	0	0
1	0	8	5	2420	220	0	0	0	0	1.50138	1.39173	0	0	1	0	0	0	0	0	3	2	6	5.83333	22.5	0	31.314	0	33.7811	0	0	0	0	0	1	0	0	0	0	0	0	0	0	0	0	22.5	0	0	1.50138	0
2	1	8	5	2420	220	0	0	1	4	1.50138	1.39173	0	0	1	0	0	0	0	1	6	2.5	7	4.42857	22.5	0	31.314	0	33.7811	0	22.5	0	0	0	1	0	0	0	0	0	0	0	0	0	0	22.5	0	0	1.50138	0
3	2	8	5	2420	220	0	0	6	5.83333	1.50138	1.39173	0	0	1	0	0	0	0	0	9	2.88889	6	3.33333	22.5	0	31.314	0	33.7811	0	45	0	0	0	1	0	0	0	0	0	0	0	0	0	0	22.5	0	0	1.50138	0
4	3	8	5	2420	220	0	0	2	10	1.50138	1.39173	0	0	1	0	0	0	0	1	9	4.66667	4	2.75	22.5	0	31.314	0	33.7811	0	67.5	0	0	0	1	0	0	0	0	0	0	0	0	0	0	22.5	0	0	1.50138	0
5	4	8	5	2420	220	0	0	3	2	1.50138	1.39173	0	0	1	0	0	0	0	1	3	2.33333	3	3.33333	22.5	0	31.314	0	33.7811	0	90	0	0	0	1	0	0	0	0	0	0	0	0	0	0	22.5	0	0	1.50138	0
6	5	8	5	2420	220	0	0	2	11	1.50138	1.39173	0	0	1	0	0	0	0	3	7	2.42857	3	2.33333	22.5	0	31.314	0	33.7811	0	112.5	0	0	0	1	0	0	0	0	0	0	0	0	0	0	22.5	0	0	1.50138	0
7	6	8	5	2420	220	0	0	1	3	1.50138	1.39173	0	0	1	0	0	0	0	0	11	3.72727	8	4.75	22.5	0	31.314	0	33.7811	0	135	1	1	0	0	11	0	8	0	3.72727	0	4.75	0	22.5	0	0	1.50138	0	0	1.39173
8	7	8	5	2420	220	0	0	7	5.5	1.50138	1.39173	0	0	1	0	0	0	0	5	8	2.625	3	3.33333	22.5	0	31.314	0	33.7811	0	157.5	1	1	0	0	8	0	3	0	2.625	0	3.33333	0	22.5	0	0	1.50138	0	0	1.39173
9	8	8	5	2420	220	0	0	0	0	1.50138	1.39173	0	0	1	0	0	0	0	0	9	2.77778	5	2.2	22.5	0	31.314	0	33.7811	0	180	1	1	0	0	9	0	5	0	2.77778	0	2.2	0	22.5	0	0	1.50138	0	0	1.39173
10	9	8	5	2420	220	0	0	1	4	1.50138	1.39173	0	0	1	0	0	0	0	1	3	3.66667	4	2.75	22.5	0	31.314	0	33.7811	0	202.5	1	1	0	0	3	0	4	0	3.66667	0	2.75	0	22.5	0	0	1.50138	0	0	1.39173
11	10	8	5	2420	220	0	0	1	6	1.50138	1.39173	0	0	1	0	0	0	0	0	5	2	9	2.66667	22.5	0	31.314	0	33.7811	0	225	1	1	0	0	5	0	9	0	2	0	2.66667	0	22.5	0	0	1.50138	0	0	1.39173
12	11	8	5	2420	220	0	0	2	10.5	1.50138	1.39173	0	0	1	0	0	0	0	1	8	3.25	6	2.33333	22.5	0	31.314	0	33.7811	0	247.5	1	1	0	0	8	0	6	0	3.25	0	2.33333	0	22.5	0	0	1.50138	0	0	1.39173
13	12	8	5	2420	220	0	0	3	5.33333	1.50138	1.39173	0	0	1	0	0	0	0	0	6	2.83333	10	4.5	22.5	0	31.314	0	33.7811	0	270	2	0	1	0	0	6	0	6	0	2.83333	0	4.5	0	22.5	0	0	1.50138	0	0
14	13	8	5	2420	220	0	0	0	0	1.50138	1.39173	0	0	1	0	0	0	0	0	5	4.2	5	2.2	22.5	0	31.314	0	33.7811	0	292.5	2	0	1	0	0	5	0	5	0	4.2	0	2.2	0	22.5	0	0	1.50138	0	0
15	14	8	5	2420	220	0	0	2	3.5	1.50138	1.39173	0	0	1	0	0	0	0	1	8	6.125	7	2.57143	22.5	0	31.314	0	33.7811	0	315	2	0	1	0	0	8	0	8	0	6.125	0	2.57143	0	22.5	0	0	1.50138	0	0
16	15	8	5	2420	220	0	0	0	0	1.50138	1.39173	0	0	1	0	0	0	0	0	5	2.6	9	3.11111	22.5	0	31.314	0	33.7811	0	337.5	2	0	1	0	0	5	0	5	0	2.6	0	3.11111	0	22.5	0	0	1.50138	0	0
17	16	8	5	2420	220	0	0	5	4.6	1.50138	1.39173	0	0	1	0	0	0	0	2	5	3.4	7	2.57143	22.5	0	31.314	0	33.7811	0	360	2	0	1	0	0	5	0	5	0	3.4	0	2.57143	0	22.5	0	0	1.50138	0	0
18	17	8	5	2420	220	0	0	2	5.5	1.50138	1.39173	0	0	1	0	0	0	0	1	3	4	3	3.66667	22.5	0	31.314	0	33.7811	0	382.5	2	0	1	0	0	3	0	3	0	4	0	3.66667	0	22.5	0	0	1.50138	0	0
1	0	9	10	4120	420	0	1	7	3.75	0.583333	0.333333	0	0	0	0	0	1	0	0	12	3.25	8	5.625	21.6	21.6	7.2	0.333333	12.6	0.583333	0	0	0	0	1	0	0	0	0	0	0	0	0	0	0	21.6	0	0	0.583333	0
2	1	9	10	4120	420	0	1	0	0	0.583333	0.333333	0	0	0	0	0	1	0	0	5	2	6	3.33333	21.6	21.6	7.2	0.333333	12.6	0.583333	21.6	0	0	0	1	0	0	0	0	0	0	0	0	0	0	21.6	0	0	0.583333	0
3	2	9	10	4120	420	0	1	3	3.33333	0.583333	0.333333	0	0	0	0	0	1	0	3	9	2.77778	9	3.66667	21.6	21.6	7.2	0.333333	12.6	0.583333	43.2	0	0	0	1	0	0	0	0	0	0	0	0	0	0	21.6	0	0	0.583333	0
4	3	9	10	4120	420	0	1	1	11	0.583333	0.333333	0	0	0	0	0	1	0	0	5	2.8	3	2.66667	21.6	21.6	7.2	0.333333	12.6	0.583333	64.8	0	0	0	1	0	0	0	0	0	0	0	0	0	0	21.6	0	0	0.583333	0
5	4	9	10	4120	420	0	1	0	0	0.583333	0.333333	0	0	0	0	0	1	0	0	9	3.11111	10	3.7	21.6	21.6	7.2	0.333333	12.6	0.583333	86.4	0	0	0	1	0	0	0	0	0	0	0	0	0	0	21.6	0	0	0.583333	0
6	5	9	10	4120	420	0	1	0	0	0.583333	0.333333	0	0	0	0	0	1	0	0	10	2.6	6	3.33333	21.6	21.6	7.2	0.333333	12.6	0.583333	108	0	0	0	1	0	0	0	0	0	0	0	0	0	0	21.6	0	0	0.583333	0
7	6	9	10	4120	420	0	1	0	0	0.583333	0.333333	0	0	0	0	0	1	0	0	7	3.57143	15	3.73333	21.6	21.6	7.2	0.333333	12.6	0.583333	129.6	1	1	0	0	7	0	15	0	3.57143	0	3.73333	0	21.6	0	0	0.583333	0	0	0.333333
8	7	9	10	4120	420	0	1	1	5	0.583333	0.333333	0	0	0	0	0	1	0	0	6	2.83333	12	5.25	21.6	21.6	7.2	0.333333	12.6	0.583333	151.2	1	1	0	0	6	0	12	0	2.83333	0	5.25	0	21.6	0	0	0.583333	0	0	0.333333
9	8	9	10	4120	420	0	1	3	3.33333	0.583333	0.333333	0	0	0	0	0	1	0	2	11	3.45455	13	3.38462	21.6	21.6	7.2	0.333333	12.6	0.583333	172.8	1	1	0	0	11	0	13	0	3.45455	0	3.38462	0	21.6	0	0	0.583333	0	0	0.333333
10	9	9	10	4120	420	0	1	1	6	0.583333	0.333333	0	0	0	0	0	1	0	0	8	2.5	7	3	21.6	21.6	7.2	0.333333	12.6	0.583333	194.4	1	1	0	0	8	0	7	0	2.5	0	3	0	21.6	0	0	0.583333	0	0	0.333333
11	10	9	10	4120	420	0	1	3	4	0.583333	0.333333	0	0	0	0	0	1	0	2	7	2.71429	4	6.5	21.6	21.6	7.2	0.333333	12.6	0.583333	216	1	1	0	0	7	0	4	0	2.71429	0	6.5	0	21.6	0	0	0.583333	0	0	0.333333
12	11	9	10	4120	420	0	1	7	8.8	0.583333	0.333333	0	0	0	0	0	1	0	5	8	4.375	15	3.26667	21.6	21.6	7.2	0.333333	12.6	0.583333	237.6	1	1	0	0	8	0	15	0	4.375	0	3.26667	0	21.6	0	0	0.583333	0	0	0.333333
13	12	9	10	4120	420	0	1	3	10.3333	0.583333	0.333333	0	0	0	0	0	1	0	2	7	5	18	2.88889	21.6	21.6	7.2	0.333333	12.6	0.583333	259.2	2	0	1	0	0	7	0	7	0	5	0	2.88889	0	21.6	0	0	0.583333	0	0
14	13	9	10	4120	420	0	1	4	2.25	0.583333	0.333333	0	0	0	0	0	1	0	2	7	3.71429	16	3.5	21.6	21.6	7.2	0.333333	12.6	0.583333	280.8	2	0	1	0	0	7	0	7	0	3.71429	0	3.5	0	21.6	0	0	0.583333	0	0
15	14	9	10	4120	420	0	1	7	5.36364	0.583333	0.333333	0	0	0	0	0	1	0	5	9	3.22222	6	2.66667	21.6	21.6	7.2	0.333333	12.6	0.583333	302.4	2	0	1	0	0	9	0	9	0	3.22222	0	2.66667	0	21.6	0	0	0.583333	0	0
16	15	9	10	4120	420	0	1	1	6	0.583333	0.333333	0	0	0	0	0	1	0	1	14	1.92857	9	3.44444	21.6	21.6	7.2	0.333333	12.6	0.583333	324	2	0	1	0	0	14	0	14	0	1.92857	0	3.44444	0	21.6	0	0	0.583333	0	0
17	16	9	10	4120	420	0	1	4	11.5	0.583333	0.333333	0	0	0	0	0	1	0	4	10	2.3	10	2.9	21.6	21.6	7.2	0.333333	12.6	0.583333	345.6	2	0	1	0	0	10	0	10	0	2.3	0	2.9	0	21.6	0	0	0.583333	0	0
18	17	9	10	4120	420	0	1	2	6.5	0.583333	0.333333	0	0	0	0	0	1	0	2	10	2.3	10	4.4	21.6	21.6	7.2	0.333333	12.6	0.583333	367.2	2	0	1	0	0	10	0	10	0	2.3	0	4.4	0	21.6	0	0	0.583333	0	0
1	0	10	9	4120	420	0	1	7	4.875	0.583333	0.833333	0	0	0	0	0	1	0	9	12	3.75	9	3.88889	21.5	21.5	17.9167	0.833333	12.5417	0.583333	0	0	0	0	1	0	0	0	0	0	0	0	0	0	0	21.5	0	0	0.583333	0
2	1	10	9	4120	420	0	1	0	0	0.583333	0.833333	0	0	0	0	0	1	0	0	5	2.2	6	3.16667	21.5	21.5	17.9167	0.833333	12.5417	0.583333	21.5	0	0	0	1	0	0	0	0	0	0	0	0	0	0	21.5	0	0	0.583333	0
3	2	10	9	4120	420	0	1	3	3	0.583333	0.833333	0	0	0	0	0	1	0	1	9	3.33333	9	3.88889	21.5	21.5	17.9167	0.833333	12.5417	0.583333	43	0	0	0	1	0	0	0	0	0	0	0	0	0	0	21.5	0	0	0.583333	0
4	3	10	9	4120	420	0	1	1	12	0.583333	0.833333	0	0	0	0	0	1	0	1	5	2.8	3	5	21.5	21.5	17.9167	0.833333	12.5417	0.583333	64.5	0	0	0	1	0	0	0	0	0	0	0	0	0	0	21.5	0	0	0.583333	0
5	4	10	9	4120	420	0	1	0	0	0.583333	0.833333	0	0	0	0	0	1	0	0	8	3.625	9	3.11111	21.5	21.5	17.9167	0.833333	12.5417	0.583333	86	0	0	0	1	0	0	0	0	0	0	0	0	0	0	21.5	0	0	0.583333	0
6	5	10	9	4120	420	0	1	0	0	0.583333	0.833333	0	0	0	0	0	1	0	0	10	1.9	6	3	21.5	21.5	17.9167	0.833333	12.5417	0.583333	107.5	0	0	0	1	0	0	0	0	0	0	0	0	0	0	21.5	0	0	0.583333	0
7	6	10	9	4120	420	0	1	0	0	0.583333	0.833333	0	0	0	0	0	1	0	0	7	3.57143	15	3	21.5	21.5	17.9167	0.833333	12.5417	0.583333	129	1	1	0	0	7	0	15	0	3.57143	0	3	0	21.5	0	0	0.583333	0	0	0.833333
8	7	10	9	4120	420	0	1	1	5	0.583333	0.833333	0	0	0	0	0	1	0	1	6	3.66667	13	5.53846	21.5	21.5	17.9167	0.833333	12.5417	0.583333	150.5	1	1	0	0	6	0	13	0	3.66667	0	5.53846	0	21.5	0	0	0.583333	0	0	0.833333
9	8	10	9	4120	420	0	1	3	3.66667	0.583333	0.833333	0	0	0	0	0	1	0	1	11	3.54545	13	3	21.5	21.5	17.9167	0.833333	12.5417	0.583333	172	1	1	0	0	11	0	13	0	3.54545	0	3	0	21.5	0	0	0.583333	0	0	0.833333
10	9	10	9	4120	420	0	1	1	7	0.583333	0.833333	0	0	0	0	0	1	0	1	8	3.125	7	4.14286	21.5	21.5	17.9167	0.833333	12.5417	0.583333	193.5	1	1	0	0	8	0	7	0	3.125	0	4.14286	0	21.5	0	0	0.583333	0	0	0.833333
11	10	10	9	4120	420	0	1	3	4	0.583333	0.833333	0	0	0	0	0	1	0	1	7	2.85714	4	5.25	21.5	21.5	17.9167	0.833333	12.5417	0.583333	215	1	1	0	0	7	0	4	0	2.85714	0	5.25	0	21.5	0	0	0.583333	0	0	0.833333
12	11	10	9	4120	420	0	1	7	10.2	0.583333	0.833333	0	0	0	0	0	1	0	11	8	3.625	15	3	21.5	21.5	17.9167	0.833333	12.5417	0.583333	236.5	1	1	0	0	8	0	15	0	3.625	0	3	0	21.5	0	0	0.583333	0	0	0.833333
13	12	10	9	4120	420	0	1	3	11	0.583333	0.833333	0	0	0	0	0	1	0	6	7	3.57143	17	2.64706	21.5	21.5	17.9167	0.833333	12.5417	0.583333	258	2	0	1	0	0	7	0	7	0	3.57143	0	2.64706	0	21.5	0	0	0.583333	0	0
14	13	10	9	4120	420	0	1	4	2.75	0.583333	0.833333	0	0	0	0	0	1	0	5	7	3.42857	16	3.5625	21.5	21.5	17.9167	0.833333	12.5417	0.583333	279.5	2	0	1	0	0	7	0	7	0	3.42857	0	3.5625	0	21.5	0	0	0.583333	0	0
15	14	10	9	4120	420	0	1	7	5.81818	0.583333	0.833333	0	0	0	0	0	1	0	17	9	3.66667	6	2.33333	21.5	21.5	17.9167	0.833333	12.5417	0.583333	301	2	0	1	0	0	9	0	9	0	3.66667	0	2.33333	0	21.5	0	0	0.583333	0	0
16	15	10	9	4120	420	0	1	1	7	0.583333	0.833333	0	0	0	0	0	1	0	3	14	1.78571	9	3	21.5	21.5	17.9167	0.833333	12.5417	0.583333	322.5	2	0	1	0	0	14	0	14	0	1.78571	0	3	0	21.5	0	0	0.583333	0	0
17	16	10	9	4120	420	0	1	4	10.75	0.583333	0.833333	0	0	0	0	0	1	0	0	10	1.8	11	1.90909	21.5	21.5	17.9167	0.833333	12.5417	0.583333	344	2	0	1	0	0	10	0	10	0	1.8	0	1.90909	0	21.5	0	0	0.583333	0	0
18	17	10	9	4120	420	0	1	2	6	0.583333	0.833333	0	0	0	0	0	1	0	2	10	2.3	10	4.3	21.5	21.5	17.9167	0.833333	12.5417	0.583333	365.5	2	0	1	0	0	10	0	10	0	2.3	0	4.3	0	21.5	0	0	0.583333	0	0
1	0	10	11	4220	420	0	1	0	0	1.1555	0.333333	0	0	0	0	0	1	0	0	5	5.4	9	2.66667	21	21	7	0.333333	24.2655	1.1555	0	0	0	0	1	0	0	0	0	0	0	0	0	0	0	21	0	0	1.1555	0
2	1	10	11	4220	420	0	1	1	4	1.1555	0.333333	0	0	0	0	0	1	0	0	3	5	10	3.8	21	21	7	0.333333	24.2655	1.1555	21	0	0	0	1	0	0	0	0	0	0	0	0	0	0	21	0	0	1.1555	0
3	2	10	11	4220	420	0	1	0	0	1.1555	0.333333	0	0	0	0	0	1	0	0	9	3.88889	12	5.5	21	21	7	0.333333	24.2655	1.1555	42	0	0	0	1	0	0	0	0	0	0	0	0	0	0	21	0	0	1.1555	0
4	3	10	11	4220	420	0	1	0	0	1.1555	0.333333	0	0	0	0	0	1	0	0	6	2.16667	11	4.54545	21	21	7	0.333333	24.2655	1.1555	63	0	0	0	1	0	0	0	0	0	0	0	0	0	0	21	0	0	1.1555	0
5	4	10	11	4220	420	0	1	0	0	1.1555	0.333333	0	0	0	0	0	1	0	0	9	3.66667	3	1	21	21	7	0.333333	24.2655	1.1555	84	0	0	0	1	0	0	0	0	0	0	0	0	0	0	21	0	0	1.1555	0
6	5	10	11	4220	420	0	1	0	0	1.1555	0.333333	0	0	0	0	0	1	0	0	7	3.14286	7	3	21	21	7	0.333333	24.2655	1.1555	105	0	0	0	1	0	0	0	0	0	0	0	0	0	0	21	0	0	1.1555	0
7	6	10	11	4220	420	0	1	0	0	1.1555	0.333333	0	0	0	0	0	1	0	0	6	3.16667	7	4.14286	21	21	7	0.333333	24.2655	1.1555	126	1	1	0	0	6	0	7	0	3.16667	0	4.14286	0	21	0	0	1.1555	0	0	0.333333
8	7	10	11	4220	420	0	1	1	15.67	1.1555	0.333333	0	0	0	0	0	1	0	1	9	4	9	4.22222	21	21	7	0.333333	24.2655	1.1555	147	1	1	0	0	9	0	9	0	4	0	4.22222	0	21	0	0	1.1555	0	0	0.333333
9	8	10	11	4220	420	0	1	1	2	1.1555	0.333333	0	0	0	0	0	1	0	1	4	7.3333	8	5.125	21	21	7	0.333333	24.2655	1.1555	168	1	1	0	0	4	0	8	0	7.3333	0	5.125	0	21	0	0	1.1555	0	0	0.333333
10	9	10	11	4220	420	0	1	0	0	1.1555	0.333333	0	0	0	0	0	1	0	0	2	3	10	4.4	21	21	7	0.333333	24.2655	1.1555	189	1	1	0	0	2	0	10	0	3	0	4.4	0	21	0	0	1.1555	0	0	0.333333
11	10	10	11	4220	420	0	1	0	0	1.1555	0.333333	0	0	0	0	0	1	0	0	2	2	8	6.375	21	21	7	0.333333	24.2655	1.1555	210	1	1	0	0	2	0	8	0	2	0	6.375	0	21	0	0	1.1555	0	0	0.333333
12	11	10	11	4220	420	0	1	0	0	1.1555	0.333333	0	0	0	0	0	1	0	0	5	4.6	6	4.5	21	21	7	0.333333	24.2655	1.1555	231	1	1	0	0	5	0	6	0	4.6	0	4.5	0	21	0	0	1.1555	0	0	0.333333
13	12	10	11	4220	420	0	1	0	0	1.1555	0.333333	0	0	0	0	0	1	0	0	6	3	8	4.875	21	21	7	0.333333	24.2655	1.1555	252	2	0	1	0	0	6	0	6	0	3	0	4.875	0	21	0	0	1.1555	0	0
14	13	10	11	4220	420	0	1	0	0	1.1555	0.333333	0	0	0	0	0	1	0	0	2	2	1	2	21	21	7	0.333333	24.2655	1.1555	273	2	0	1	0	0	2	0	2	0	2	0	2	0	21	0	0	1.1555	0	0
15	14	10	11	4220	420	0	1	0	0	1.1555	0.333333	0	0	0	0	0	1	0	0	4	2	12	4.25	21	21	7	0.333333	24.2655	1.1555	294	2	0	1	0	0	4	0	4	0	2	0	4.25	0	21	0	0	1.1555	0	0
16	15	10	11	4220	420	0	1	0	0	1.1555	0.333333	0	0	0	0	0	1	0	0	7	3.14286	14	3.5	21	21	7	0.333333	24.2655	1.1555	315	2	0	1	0	0	7	0	7	0	3.14286	0	3.5	0	21	0	0	1.1555	0	0
17	16	10	11	4220	420	0	1	0	0	1.1555	0.333333	0	0	0	0	0	1	0	0	4	2.5	15	3.06667	21	21	7	0.333333	24.2655	1.1555	336	2	0	1	0	0	4	0	4	0	2.5	0	3.06667	0	21	0	0	1.1555	0	0
18	17	10	11	4220	420	0	1	0	0	1.1555	0.333333	0	0	0	0	0	1	0	1	1	4	6	2.33333	21	21	7	0.333333	24.2655	1.1555	357	2	0	1	0	0	1	0	1	0	4	0	2.33333	0	21	0	0	1.1555	0	0
1	0	11	10	4220	420	0	1	0	0	1.1555	1.97767	0	0	0	0	0	1	0	0	5	4.6	9	2.55556	18.9	18.9	37.3779	1.97767	21.8389	1.1555	0	0	0	0	1	0	0	0	0	0	0	0	0	0	0	18.9	0	0	1.1555	0
2	1	11	10	4220	420	0	1	1	4	1.1555	1.97767	0	0	0	0	0	1	0	1	3	4.66667	10	2.5	18.9	18.9	37.3779	1.97767	21.8389	1.1555	18.9	0	0	0	1	0	0	0	0	0	0	0	0	0	0	18.9	0	0	1.1555	0
3	2	11	10	4220	420	0	1	0	0	1.1555	1.97767	0	0	0	0	0	1	0	0	9	2.88889	12	5.41667	18.9	18.9	37.3779	1.97767	21.8389	1.1555	37.8	0	0	0	1	0	0	0	0	0	0	0	0	0	0	18.9	0	0	1.1555	0
4	3	11	10	4220	420	0	1	0	0	1.1555	1.97767	0	0	0	0	0	1	0	0	6	1.66667	11	3.36364	18.9	18.9	37.3779	1.97767	21.8389	1.1555	56.7	0	0	0	1	0	0	0	0	0	0	0	0	0	0	18.9	0	0	1.1555	0
5	4	11	10	4220	420	0	1	0	0	1.1555	1.97767	0	0	0	0	0	1	0	0	9	3.44444	3	2.66667	18.9	18.9	37.3779	1.97767	21.8389	1.1555	75.6	0	0	0	1	0	0	0	0	0	0	0	0	0	0	18.9	0	0	1.1555	0
6	5	11	10	4220	420	0	1	0	0	1.1555	1.97767	0	0	0	0	0	1	0	0	7	3.28571	7	3	18.9	18.9	37.3779	1.97767	21.8389	1.1555	94.5	0	0	0	1	0	0	0	0	0	0	0	0	0	0	18.9	0	0	1.1555	0
7	6	11	10	4220	420	0	1	0	0	1.1555	1.97767	0	0	0	0	0	1	0	0	6	3.33333	7	4.57143	18.9	18.9	37.3779	1.97767	21.8389	1.1555	113.4	1	1	0	0	6	0	7	0	3.33333	0	4.57143	0	18.9	0	0	1.1555	0	0	1.97767
8	7	11	10	4220	420	0	1	1	14	1.1555	1.97767	0	0	0	0	0	1	0	0	9	4.88889	9	3.88889	18.9	18.9	37.3779	1.97767	21.8389	1.1555	132.3	1	1	0	0	9	0	9	0	4.88889	0	3.88889	0	18.9	0	0	1.1555	0	0	1.97767
9	8	11	10	4220	420	0	1	1	1	1.1555	1.97767	0	0	0	0	0	1	0	0	4	7.3333	8	4.375	18.9	18.9	37.3779	1.97767	21.8389	1.1555	151.2	1	1	0	0	4	0	8	0	7.3333	0	4.375	0	18.9	0	0	1.1555	0	0	1.97767
10	9	11	10	4220	420	0	1	0	0	1.1555	1.97767	0	0	0	0	0	1	0	0	2	1.5	10	4.2	18.9	18.9	37.3779	1.97767	21.8389	1.1555	170.1	1	1	0	0	2	0	10	0	1.5	0	4.2	0	18.9	0	0	1.1555	0	0	1.97767
11	10	11	10	4220	420	0	1	0	0	1.1555	1.97767	0	0	0	0	0	1	0	0	2	1	8	5.625	18.9	18.9	37.3779	1.97767	21.8389	1.1555	189	1	1	0	0	2	0	8	0	1	0	5.625	0	18.9	0	0	1.1555	0	0	1.97767
12	11	11	10	4220	420	0	1	0	0	1.1555	1.97767	0	0	0	0	0	1	0	0	5	3.8	6	3.66667	18.9	18.9	37.3779	1.97767	21.8389	1.1555	207.9	1	1	0	0	5	0	6	0	3.8	0	3.66667	0	18.9	0	0	1.1555	0	0	1.97767
13	12	11	10	4220	420	0	1	0	0	1.1555	1.97767	0	0	0	0	0	1	0	0	6	2.5	8	4.5	18.9	18.9	37.3779	1.97767	21.8389	1.1555	226.8	2	0	1	0	0	6	0	6	0	2.5	0	4.5	0	18.9	0	0	1.1555	0	0
14	13	11	10	4220	420	0	1	0	0	1.1555	1.97767	0	0	0	0	0	1	0	0	2	2	1	1	18.9	18.9	37.3779	1.97767	21.8389	1.1555	245.7	2	0	1	0	0	2	0	2	0	2	0	1	0	18.9	0	0	1.1555	0	0
15	14	11	10	4220	420	0	1	0	0	1.1555	1.97767	0	0	0	0	0	1	0	0	4	1.75	12	3.58333	18.9	18.9	37.3779	1.97767	21.8389	1.1555	264.6	2	0	1	0	0	4	0	4	0	1.75	0	3.58333	0	18.9	0	0	1.1555	0	0
16	15	11	10	4220	420	0	1	0	0	1.1555	1.97767	0	0	0	0	0	1	0	0	7	3.57143	14	3.71429	18.9	18.9	37.3779	1.97767	21.8389	1.1555	283.5	2	0	1	0	0	7	0	7	0	3.57143	0	3.71429	0	18.9	0	0	1.1555	0	0
17	16	11	10	4220	420	0	1	0	0	1.1555	1.97767	0	0	0	0	0	1	0	0	4	2.5	16	3.0625	18.9	18.9	37.3779	1.97767	21.8389	1.1555	302.4	2	0	1	0	0	4	0	4	0	2.5	0	3.0625	0	18.9	0	0	1.1555	0	0
18	17	11	10	4220	420	0	1	0	0	1.1555	1.97767	0	0	0	0	0	1	0	1	1	4	4	3.25	18.9	18.9	37.3779	1.97767	21.8389	1.1555	321.3	2	0	1	0	0	1	0	1	0	4	0	3.25	0	18.9	0	0	1.1555	0	0
1	0	11	12	4320	420	0	1	0	0	1.51668	1.8048	0	0	0	0	0	1	0	0	5	3	8	7.1	18.9	18.9	34.1107	1.8048	28.6653	1.51668	0	0	0	0	1	0	0	0	0	0	0	0	0	0	0	18.9	0	0	1.51668	0
2	1	11	12	4320	420	0	1	0	0	1.51668	1.8048	0	0	0	0	0	1	0	0	0	0	12	3.66667	18.9	18.9	34.1107	1.8048	28.6653	1.51668	18.9	0	0	0	1	0	0	0	0	0	0	0	0	0	0	18.9	0	0	1.51668	0
3	2	11	12	4320	420	0	1	0	0	1.51668	1.8048	0	0	0	0	0	1	0	0	10	2.7	10	3.1	18.9	18.9	34.1107	1.8048	28.6653	1.51668	37.8	0	0	0	1	0	0	0	0	0	0	0	0	0	0	18.9	0	0	1.51668	0
4	3	11	12	4320	420	0	1	3	6	1.51668	1.8048	0	0	0	0	0	1	0	1	3	1.33333	12	3.75	18.9	18.9	34.1107	1.8048	28.6653	1.51668	56.7	0	0	0	1	0	0	0	0	0	0	0	0	0	0	18.9	0	0	1.51668	0
5	4	11	12	4320	420	0	1	2	2.5	1.51668	1.8048	0	0	0	0	0	1	0	1	5	2.2	11	4.81818	18.9	18.9	34.1107	1.8048	28.6653	1.51668	75.6	0	0	0	1	0	0	0	0	0	0	0	0	0	0	18.9	0	0	1.51668	0
6	5	11	12	4320	420	0	1	0	0	1.51668	1.8048	0	0	0	0	0	1	0	0	6	3.5	7	3	18.9	18.9	34.1107	1.8048	28.6653	1.51668	94.5	0	0	0	1	0	0	0	0	0	0	0	0	0	0	18.9	0	0	1.51668	0
7	6	11	12	4320	420	0	1	0	0	1.51668	1.8048	0	0	0	0	0	1	0	0	15	2.4	9	5.22222	18.9	18.9	34.1107	1.8048	28.6653	1.51668	113.4	1	1	0	0	15	0	9	0	2.4	0	5.22222	0	18.9	0	0	1.51668	0	0	1.8048
8	7	11	12	4320	420	0	1	0	0	1.51668	1.8048	0	0	0	0	0	1	0	0	5	3.8	14	4.85714	18.9	18.9	34.1107	1.8048	28.6653	1.51668	132.3	1	1	0	0	5	0	14	0	3.8	0	4.85714	0	18.9	0	0	1.51668	0	0	1.8048
9	8	11	12	4320	420	0	1	0	0	1.51668	1.8048	0	0	0	0	0	1	0	0	5	2.8	13	3.23077	18.9	18.9	34.1107	1.8048	28.6653	1.51668	151.2	1	1	0	0	5	0	13	0	2.8	0	3.23077	0	18.9	0	0	1.51668	0	0	1.8048
10	9	11	12	4320	420	0	1	0	0	1.51668	1.8048	0	0	0	0	0	1	0	0	5	3.4	10	6.7	18.9	18.9	34.1107	1.8048	28.6653	1.51668	170.1	1	1	0	0	5	0	10	0	3.4	0	6.7	0	18.9	0	0	1.51668	0	0	1.8048
11	10	11	12	4320	420	0	1	2	15.5	1.51668	1.8048	0	0	0	0	0	1	0	3	4	3.25	13	5.15385	18.9	18.9	34.1107	1.8048	28.6653	1.51668	189	1	1	0	0	4	0	13	0	3.25	0	5.15385	0	18.9	0	0	1.51668	0	0	1.8048
12	11	11	12	4320	420	0	1	0	0	1.51668	1.8048	0	0	0	0	0	1	0	0	3	3	10	3.2	18.9	18.9	34.1107	1.8048	28.6653	1.51668	207.9	1	1	0	0	3	0	10	0	3	0	3.2	0	18.9	0	0	1.51668	0	0	1.8048
13	12	11	12	4320	420	0	1	1	5	1.51668	1.8048	0	0	0	0	0	1	0	1	5	2	11	3.54545	18.9	18.9	34.1107	1.8048	28.6653	1.51668	226.8	2	0	1	0	0	5	0	5	0	2	0	3.54545	0	18.9	0	0	1.51668	0	0
14	13	11	12	4320	420	0	1	6	4	1.51668	1.8048	0	0	0	0	0	1	0	1	5	2	6	3.16667	18.9	18.9	34.1107	1.8048	28.6653	1.51668	245.7	2	0	1	0	0	5	0	5	0	2	0	3.16667	0	18.9	0	0	1.51668	0	0
15	14	11	12	4320	420	0	1	0	0	1.51668	1.8048	0	0	0	0	0	1	0	0	10	2.3	14	3.57143	18.9	18.9	34.1107	1.8048	28.6653	1.51668	264.6	2	0	1	0	0	10	0	10	0	2.3	0	3.57143	0	18.9	0	0	1.51668	0	0
16	15	11	12	4320	420	0	1	0	0	1.51668	1.8048	0	0	0	0	0	1	0	0	4	2.25	16	4	18.9	18.9	34.1107	1.8048	28.6653	1.51668	283.5	2	0	1	0	0	4	0	4	0	2.25	0	4	0	18.9	0	0	1.51668	0	0
17	16	11	12	4320	420	0	1	0	0	1.51668	1.8048	0	0	0	0	0	1	0	0	2	3.5	17	4.94118	18.9	18.9	34.1107	1.8048	28.6653	1.51668	302.4	2	0	1	0	0	2	0	2	0	3.5	0	4.94118	0	18.9	0	0	1.51668	0	0
18	17	11	12	4320	420	0	1	0	0	1.51668	1.8048	0	0	0	0	0	1	0	0	1	2	9	3.77778	18.9	18.9	34.1107	1.8048	28.6653	1.51668	321.3	2	0	1	0	0	1	0	1	0	2	0	3.77778	0	18.9	0	0	1.51668	0	0
1	0	12	11	4320	420	0	1	0	0	1.51668	1.22857	0	0	0	0	0	1	0	0	5	3.8	8	6.875	21.5	21.5	26.4142	1.22857	32.6087	1.51668	0	0	0	0	1	0	0	0	0	0	0	0	0	0	0	21.5	0	0	1.51668	0
2	1	12	11	4320	420	0	1	0	0	1.51668	1.22857	0	0	0	0	0	1	0	0	0	0	12	3.33333	21.5	21.5	26.4142	1.22857	32.6087	1.51668	21.5	0	0	0	1	0	0	0	0	0	0	0	0	0	0	21.5	0	0	1.51668	0
3	2	12	11	4320	420	0	1	0	0	1.51668	1.22857	0	0	0	0	0	1	0	0	10	3.2	10	3.3	21.5	21.5	26.4142	1.22857	32.6087	1.51668	43	0	0	0	1	0	0	0	0	0	0	0	0	0	0	21.5	0	0	1.51668	0
4	3	12	11	4320	420	0	1	3	5.66667	1.51668	1.22857	0	0	0	0	0	1	0	3	3	2.33333	12	3.75	21.5	21.5	26.4142	1.22857	32.6087	1.51668	64.5	0	0	0	1	0	0	0	0	0	0	0	0	0	0	21.5	0	0	1.51668	0
5	4	12	11	4320	420	0	1	2	2.5	1.51668	1.22857	0	0	0	0	0	1	0	4	4	2.5	11	4.09091	21.5	21.5	26.4142	1.22857	32.6087	1.51668	86	0	0	0	1	0	0	0	0	0	0	0	0	0	0	21.5	0	0	1.51668	0
6	5	12	11	4320	420	0	1	0	0	1.51668	1.22857	0	0	0	0	0	1	0	0	6	3.66667	7	2.42857	21.5	21.5	26.4142	1.22857	32.6087	1.51668	107.5	0	0	0	1	0	0	0	0	0	0	0	0	0	0	21.5	0	0	1.51668	0
7	6	12	11	4320	420	0	1	0	0	1.51668	1.22857	0	0	0	0	0	1	0	0	14	2.07143	9	4.77778	21.5	21.5	26.4142	1.22857	32.6087	1.51668	129	1	1	0	0	14	0	9	0	2.07143	0	4.77778	0	21.5	0	0	1.51668	0	0	1.22857
8	7	12	11	4320	420	0	1	0	0	1.51668	1.22857	0	0	0	0	0	1	0	0	5	3.4	15	4.26667	21.5	21.5	26.4142	1.22857	32.6087	1.51668	150.5	1	1	0	0	5	0	15	0	3.4	0	4.26667	0	21.5	0	0	1.51668	0	0	1.22857
9	8	12	11	4320	420	0	1	0	0	1.51668	1.22857	0	0	0	0	0	1	0	0	6	2.16667	13	3.15385	21.5	21.5	26.4142	1.22857	32.6087	1.51668	172	1	1	0	0	6	0	13	0	2.16667	0	3.15385	0	21.5	0	0	1.51668	0	0	1.22857
10	9	12	11	4320	420	0	1	0	0	1.51668	1.22857	0	0	0	0	0	1	0	0	5	2.6	10	7.1	21.5	21.5	26.4142	1.22857	32.6087	1.51668	193.5	1	1	0	0	5	0	10	0	2.6	0	7.1	0	21.5	0	0	1.51668	0	0	1.22857
11	10	12	11	4320	420	0	1	2	15	1.51668	1.22857	0	0	0	0	0	1	0	0	4	3	13	5.23077	21.5	21.5	26.4142	1.22857	32.6087	1.51668	215	1	1	0	0	4	0	13	0	3	0	5.23077	0	21.5	0	0	1.51668	0	0	1.22857
12	11	12	11	4320	420	0	1	0	0	1.51668	1.22857	0	0	0	0	0	1	0	0	3	3.66667	10	3.3	21.5	21.5	26.4142	1.22857	32.6087	1.51668	236.5	1	1	0	0	3	0	10	0	3.66667	0	3.3	0	21.5	0	0	1.51668	0	0	1.22857
13	12	12	11	4320	420	0	1	1	5	1.51668	1.22857	0	0	0	0	0	1	0	0	5	2.4	11	4.18182	21.5	21.5	26.4142	1.22857	32.6087	1.51668	258	2	0	1	0	0	5	0	5	0	2.4	0	4.18182	0	21.5	0	0	1.51668	0	0
14	13	12	11	4320	420	0	1	6	4.33333	1.51668	1.22857	0	0	0	0	0	1	0	5	5	2.4	6	3.33333	21.5	21.5	26.4142	1.22857	32.6087	1.51668	279.5	2	0	1	0	0	5	0	5	0	2.4	0	3.33333	0	21.5	0	0	1.51668	0	0
15	14	12	11	4320	420	0	1	0	0	1.51668	1.22857	0	0	0	0	0	1	0	0	10	2.1	14	3.14286	21.5	21.5	26.4142	1.22857	32.6087	1.51668	301	2	0	1	0	0	10	0	10	0	2.1	0	3.14286	0	21.5	0	0	1.51668	0	0
16	15	12	11	4320	420	0	1	0	0	1.51668	1.22857	0	0	0	0	0	1	0	0	4	2.5	16	3.625	21.5	21.5	26.4142	1.22857	32.6087	1.51668	322.5	2	0	1	0	0	4	0	4	0	2.5	0	3.625	0	21.5	0	0	1.51668	0	0
17	16	12	11	4320	420	0	1	0	0	1.51668	1.22857	0	0	0	0	0	1	0	0	2	2	17	4.47059	21.5	21.5	26.4142	1.22857	32.6087	1.51668	344	2	0	1	0	0	2	0	2	0	2	0	4.47059	0	21.5	0	0	1.51668	0	0
18	17	12	11	4320	420	0	1	0	0	1.51668	1.22857	0	0	0	0	0	1	0	0	1	1	8	4.125	21.5	21.5	26.4142	1.22857	32.6087	1.51668	365.5	2	0	1	0	0	1	0	1	0	1	0	4.125	0	21.5	0	0	1.51668	0	0
1	0	9	12	4420	420	0	1	1	8	1.16667	0.666667	0	0	0	0	0	1	0	1	1	1	12	4.25	21.8	21.8	14.5333	0.666667	25.4333	1.16667	0	0	0	0	1	0	0	0	0	0	0	0	0	0	0	21.8	0	0	1.16667	0
2	1	9	12	4420	420	0	1	3	1.66667	1.16667	0.666667	0	0	0	0	0	1	0	0	8	2.625	15	5.13333	21.8	21.8	14.5333	0.666667	25.4333	1.16667	21.8	0	0	0	1	0	0	0	0	0	0	0	0	0	0	21.8	0	0	1.16667	0
3	2	9	12	4420	420	0	1	1	6	1.16667	0.666667	0	0	0	0	0	1	0	0	7	3.71429	7	6.14286	21.8	21.8	14.5333	0.666667	25.4333	1.16667	43.6	0	0	0	1	0	0	0	0	0	0	0	0	0	0	21.8	0	0	1.16667	0
4	3	9	12	4420	420	0	1	1	15.67	1.16667	0.666667	0	0	0	0	0	1	0	1	10	3.9	11	4.36364	21.8	21.8	14.5333	0.666667	25.4333	1.16667	65.4	0	0	0	1	0	0	0	0	0	0	0	0	0	0	21.8	0	0	1.16667	0
5	4	9	12	4420	420	0	1	1	10	1.16667	0.666667	0	0	0	0	0	1	0	1	7	3.14286	11	5.36364	21.8	21.8	14.5333	0.666667	25.4333	1.16667	87.2	0	0	0	1	0	0	0	0	0	0	0	0	0	0	21.8	0	0	1.16667	0
6	5	9	12	4420	420	0	1	0	0	1.16667	0.666667	0	0	0	0	0	1	0	0	7	2.85714	10	4.1	21.8	21.8	14.5333	0.666667	25.4333	1.16667	109	0	0	0	1	0	0	0	0	0	0	0	0	0	0	21.8	0	0	1.16667	0
7	6	9	12	4420	420	0	1	0	0	1.16667	0.666667	0	0	0	0	0	1	0	0	4	2.5	6	3	21.8	21.8	14.5333	0.666667	25.4333	1.16667	130.8	1	1	0	0	4	0	6	0	2.5	0	3	0	21.8	0	0	1.16667	0	0	0.666667
8	7	9	12	4420	420	0	1	0	0	1.16667	0.666667	0	0	0	0	0	1	0	0	6	1.83333	9	4	21.8	21.8	14.5333	0.666667	25.4333	1.16667	152.6	1	1	0	0	6	0	9	0	1.83333	0	4	0	21.8	0	0	1.16667	0	0	0.666667
9	8	9	12	4420	420	0	1	2	6.5	1.16667	0.666667	0	0	0	0	0	1	0	5	3	2.66667	15	3.6	21.8	21.8	14.5333	0.666667	25.4333	1.16667	174.4	1	1	0	0	3	0	15	0	2.66667	0	3.6	0	21.8	0	0	1.16667	0	0	0.666667
10	9	9	12	4420	420	0	1	1	2	1.16667	0.666667	0	0	0	0	0	1	0	0	2	3	14	2.85714	21.8	21.8	14.5333	0.666667	25.4333	1.16667	196.2	1	1	0	0	2	0	14	0	3	0	2.85714	0	21.8	0	0	1.16667	0	0	0.666667
11	10	9	12	4420	420	0	1	1	2	1.16667	0.666667	0	0	0	0	0	1	0	1	3	1.66667	6	7.1	21.8	21.8	14.5333	0.666667	25.4333	1.16667	218	1	1	0	0	3	0	6	0	1.66667	0	7.1	0	21.8	0	0	1.16667	0	0	0.666667
12	11	9	12	4420	420	0	1	6	6.5	1.16667	0.666667	0	0	0	0	0	1	0	26	5	2.2	8	4.625	21.8	21.8	14.5333	0.666667	25.4333	1.16667	239.8	1	1	0	0	5	0	8	0	2.2	0	4.625	0	21.8	0	0	1.16667	0	0	0.666667
13	12	9	12	4420	420	0	1	1	15.67	1.16667	0.666667	0	0	0	0	0	1	0	1	3	1.66667	10	4	21.8	21.8	14.5333	0.666667	25.4333	1.16667	261.6	2	0	1	0	0	3	0	3	0	1.66667	0	4	0	21.8	0	0	1.16667	0	0
14	13	9	12	4420	420	0	1	0	0	1.16667	0.666667	0	0	0	0	0	1	0	0	2	2	15	4.13333	21.8	21.8	14.5333	0.666667	25.4333	1.16667	283.4	2	0	1	0	0	2	0	2	0	2	0	4.13333	0	21.8	0	0	1.16667	0	0
15	14	9	12	4420	420	0	1	0	0	1.16667	0.666667	0	0	0	0	0	1	0	0	10	2.1	11	3.63636	21.8	21.8	14.5333	0.666667	25.4333	1.16667	305.2	2	0	1	0	0	10	0	10	0	2.1	0	3.63636	0	21.8	0	0	1.16667	0	0
16	15	9	12	4420	420	0	1	4	4.5	1.16667	0.666667	0	0	0	0	0	1	0	1	2	1.5	14	3.5	21.8	21.8	14.5333	0.666667	25.4333	1.16667	327	2	0	1	0	0	2	0	2	0	1.5	0	3.5	0	21.8	0	0	1.16667	0	0
17	16	9	12	4420	420	0	1	0	0	1.16667	0.666667	0	0	0	0	0	1	0	0	1	3	5	2.6	21.8	21.8	14.5333	0.666667	25.4333	1.16667	348.8	2	0	1	0	0	1	0	1	0	3	0	2.6	0	21.8	0	0	1.16667	0	0
18	17	9	12	4420	420	0	1	2	1.5	1.16667	0.666667	0	0	0	0	0	1	0	1	2	2	21	4.47619	21.8	21.8	14.5333	0.666667	25.4333	1.16667	370.6	2	0	1	0	0	2	0	2	0	2	0	4.47619	0	21.8	0	0	1.16667	0	0
1	0	12	9	4420	420	0	1	1	8	1.16667	1.66667	0	0	0	0	0	1	0	0	1	2	12	3.75	22.1	22.1	36.8333	1.66667	25.7833	1.16667	0	0	0	0	1	0	0	0	0	0	0	0	0	0	0	22.1	0	0	1.16667	0
2	1	12	9	4420	420	0	1	3	3	1.16667	1.66667	0	0	0	0	0	1	0	3	8	2.125	15	4.53333	22.1	22.1	36.8333	1.66667	25.7833	1.16667	22.1	0	0	0	1	0	0	0	0	0	0	0	0	0	0	22.1	0	0	1.16667	0
3	2	12	9	4420	420	0	1	1	5	1.16667	1.66667	0	0	0	0	0	1	0	1	7	3.14286	7	5.42857	22.1	22.1	36.8333	1.66667	25.7833	1.16667	44.2	0	0	0	1	0	0	0	0	0	0	0	0	0	0	22.1	0	0	1.16667	0
4	3	12	9	4420	420	0	1	1	15.67	1.16667	1.66667	0	0	0	0	0	1	0	0	10	4.2	11	3.27273	22.1	22.1	36.8333	1.66667	25.7833	1.16667	66.3	0	0	0	1	0	0	0	0	0	0	0	0	0	0	22.1	0	0	1.16667	0
5	4	12	9	4420	420	0	1	1	10	1.16667	1.66667	0	0	0	0	0	1	0	0	7	2.14286	11	4.18182	22.1	22.1	36.8333	1.66667	25.7833	1.16667	88.4	0	0	0	1	0	0	0	0	0	0	0	0	0	0	22.1	0	0	1.16667	0
6	5	12	9	4420	420	0	1	0	0	1.16667	1.66667	0	0	0	0	0	1	0	0	7	1.85714	10	3.9	22.1	22.1	36.8333	1.66667	25.7833	1.16667	110.5	0	0	0	1	0	0	0	0	0	0	0	0	0	0	22.1	0	0	1.16667	0
7	6	12	9	4420	420	0	1	0	0	1.16667	1.66667	0	0	0	0	0	1	0	0	4	3.5	6	2.83333	22.1	22.1	36.8333	1.66667	25.7833	1.16667	132.6	1	1	0	0	4	0	6	0	3.5	0	2.83333	0	22.1	0	0	1.16667	0	0	1.66667
8	7	12	9	4420	420	0	1	0	0	1.16667	1.66667	0	0	0	0	0	1	0	0	6	2.66667	9	3.33333	22.1	22.1	36.8333	1.66667	25.7833	1.16667	154.7	1	1	0	0	6	0	9	0	2.66667	0	3.33333	0	22.1	0	0	1.16667	0	0	1.66667
9	8	12	9	4420	420	0	1	2	7	1.16667	1.66667	0	0	0	0	0	1	0	0	3	2.33333	14	3.07143	22.1	22.1	36.8333	1.66667	25.7833	1.16667	176.8	1	1	0	0	3	0	14	0	2.33333	0	3.07143	0	22.1	0	0	1.16667	0	0	1.66667
10	9	12	9	4420	420	0	1	1	3	1.16667	1.66667	0	0	0	0	0	1	0	1	2	3.5	14	2.57143	22.1	22.1	36.8333	1.66667	25.7833	1.16667	198.9	1	1	0	0	2	0	14	0	3.5	0	2.57143	0	22.1	0	0	1.16667	0	0	1.66667
11	10	12	9	4420	420	0	1	1	2	1.16667	1.66667	0	0	0	0	0	1	0	0	3	1.66667	6	7.1	22.1	22.1	36.8333	1.66667	25.7833	1.16667	221	1	1	0	0	3	0	6	0	1.66667	0	7.1	0	22.1	0	0	1.16667	0	0	1.66667
12	11	12	9	4420	420	0	1	6	6.66667	1.16667	1.66667	0	0	0	0	0	1	0	1	5	1.8	8	4.125	22.1	22.1	36.8333	1.66667	25.7833	1.16667	243.1	1	1	0	0	5	0	8	0	1.8	0	4.125	0	22.1	0	0	1.16667	0	0	1.66667
13	12	12	9	4420	420	0	1	1	15.67	1.16667	1.66667	0	0	0	0	0	1	0	0	3	1.33333	10	3.2	22.1	22.1	36.8333	1.66667	25.7833	1.16667	265.2	2	0	1	0	0	3	0	3	0	1.33333	0	3.2	0	22.1	0	0	1.16667	0	0
14	13	12	9	4420	420	0	1	0	0	1.16667	1.66667	0	0	0	0	0	1	0	0	1	1	15	3.06667	22.1	22.1	36.8333	1.66667	25.7833	1.16667	287.3	2	0	1	0	0	1	0	1	0	1	0	3.06667	0	22.1	0	0	1.16667	0	0
15	14	12	9	4420	420	0	1	0	0	1.16667	1.66667	0	0	0	0	0	1	0	0	9	1.66667	10	2.9	22.1	22.1	36.8333	1.66667	25.7833	1.16667	309.4	2	0	1	0	0	9	0	9	0	1.66667	0	2.9	0	22.1	0	0	1.16667	0	0
16	15	12	9	4420	420	0	1	4	5	1.16667	1.66667	0	0	0	0	0	1	0	3	2	1.5	14	3	22.1	22.1	36.8333	1.66667	25.7833	1.16667	331.5	2	0	1	0	0	2	0	2	0	1.5	0	3	0	22.1	0	0	1.16667	0	0
17	16	12	9	4420	420	0	1	0	0	1.16667	1.66667	0	0	0	0	0	1	0	0	1	3	5	1.6	22.1	22.1	36.8333	1.66667	25.7833	1.16667	353.6	2	0	1	0	0	1	0	1	0	3	0	1.6	0	22.1	0	0	1.16667	0	0
18	17	12	9	4420	420	0	1	2	2	1.16667	1.66667	0	0	0	0	0	1	0	2	2	1.5	21	3.47619	22.1	22.1	36.8333	1.66667	25.7833	1.16667	375.7	2	0	1	0	0	2	0	2	0	1.5	0	3.47619	0	22.1	0	0	1.16667	0	0
1	0	13	14	1130	130	1	0	7	5	3.01012	3.70137	0	1	0	0	0	0	0	4	2	1.5	2	1.5	29.5	0	109.19	0	88.7984	0	0	0	0	0	1	0	0	0	0	0	0	0	0	0	0	29.5	0	0	3.01012	0
2	1	13	14	1130	130	1	0	2	2.5	3.01012	3.70137	0	1	0	0	0	0	0	1	5	1.4	5	1.4	29.5	0	109.19	0	88.7984	0	29.5	0	0	0	1	0	0	0	0	0	0	0	0	0	0	29.5	0	0	3.01012	0
3	2	13	14	1130	130	1	0	3	7	3.01012	3.70137	0	1	0	0	0	0	0	3	3	2.33333	3	2.33333	29.5	0	109.19	0	88.7984	0	59	0	0	0	1	0	0	0	0	0	0	0	0	0	0	29.5	0	0	3.01012	0
4	3	13	14	1130	130	1	0	1	3	3.01012	3.70137	0	1	0	0	0	0	0	0	13	4.15385	13	4.15385	29.5	0	109.19	0	88.7984	0	88.5	0	0	0	1	0	0	0	0	0	0	0	0	0	0	29.5	0	0	3.01012	0
5	4	13	14	1130	130	1	0	0	0	3.01012	3.70137	0	1	0	0	0	0	0	0	2	2.5	2	2.5	29.5	0	109.19	0	88.7984	0	118	0	0	0	1	0	0	0	0	0	0	0	0	0	0	29.5	0	0	3.01012	0
6	5	13	14	1130	130	1	0	2	7.5	3.01012	3.70137	0	1	0	0	0	0	0	2	11	4.81818	11	4.81818	29.5	0	109.19	0	88.7984	0	147.5	0	0	0	1	0	0	0	0	0	0	0	0	0	0	29.5	0	0	3.01012	0
7	6	13	14	1130	130	1	0	0	0	3.01012	3.70137	0	1	0	0	0	0	0	0	5	2.4	5	2.4	29.5	0	109.19	0	88.7984	0	177	1	1	0	0	5	0	5	0	2.4	0	2.4	0	29.5	0	0	3.01012	0	0	3.70137
8	7	13	14	1130	130	1	0	0	0	3.01012	3.70137	0	1	0	0	0	0	0	0	9	4.44444	9	4.44444	29.5	0	109.19	0	88.7984	0	206.5	1	1	0	0	9	0	9	0	4.44444	0	4.44444	0	29.5	0	0	3.01012	0	0	3.70137
9	8	13	14	1130	130	1	0	2	14	3.01012	3.70137	0	1	0	0	0	0	0	4	14	3.07143	14	3.07143	29.5	0	109.19	0	88.7984	0	236	1	1	0	0	14	0	14	0	3.07143	0	3.07143	0	29.5	0	0	3.01012	0	0	3.70137
10	9	13	14	1130	130	1	0	0	0	3.01012	3.70137	0	1	0	0	0	0	0	0	5	3.4	5	3.4	29.5	0	109.19	0	88.7984	0	265.5	1	1	0	0	5	0	5	0	3.4	0	3.4	0	29.5	0	0	3.01012	0	0	3.70137
11	10	13	14	1130	130	1	0	0	0	3.01012	3.70137	0	1	0	0	0	0	0	0	4	3.5	4	3.5	29.5	0	109.19	0	88.7984	0	295	1	1	0	0	4	0	4	0	3.5	0	3.5	0	29.5	0	0	3.01012	0	0	3.70137
12	11	13	14	1130	130	1	0	0	0	3.01012	3.70137	0	1	0	0	0	0	0	0	3	3	3	3	29.5	0	109.19	0	88.7984	0	324.5	1	1	0	0	3	0	3	0	3	0	3	0	29.5	0	0	3.01012	0	0	3.70137
13	12	13	14	1130	130	1	0	4	6.75	3.01012	3.70137	0	1	0	0	0	0	0	2	8	4.25	8	4.25	29.5	0	109.19	0	88.7984	0	354	2	0	1	0	0	8	0	8	0	4.25	0	4.25	0	29.5	0	0	3.01012	0	0
14	13	13	14	1130	130	1	0	4	15.67	3.01012	3.70137	0	1	0	0	0	0	0	3	7	2.71429	7	2.71429	29.5	0	109.19	0	88.7984	0	383.5	2	0	1	0	0	7	0	7	0	2.71429	0	2.71429	0	29.5	0	0	3.01012	0	0
15	14	13	14	1130	130	1	0	1	5	3.01012	3.70137	0	1	0	0	0	0	0	1	3	2.33333	3	2.33333	29.5	0	109.19	0	88.7984	0	413	2	0	1	0	0	3	0	3	0	2.33333	0	2.33333	0	29.5	0	0	3.01012	0	0
16	15	13	14	1130	130	1	0	0	0	3.01012	3.70137	0	1	0	0	0	0	0	0	2	2.5	2	2.5	29.5	0	109.19	0	88.7984	0	442.5	2	0	1	0	0	2	0	2	0	2.5	0	2.5	0	29.5	0	0	3.01012	0	0
17	16	13	14	1130	130	1	0	4	7	3.01012	3.70137	0	1	0	0	0	0	0	1	10	3.7	10	3.7	29.5	0	109.19	0	88.7984	0	472	2	0	1	0	0	10	0	10	0	3.7	0	3.7	0	29.5	0	0	3.01012	0	0
18	17	13	14	1130	130	1	0	3	6.66667	3.01012	3.70137	0	1	0	0	0	0	0	2	9	2.88889	9	2.88889	29.5	0	109.19	0	88.7984	0	501.5	2	0	1	0	0	9	0	9	0	2.88889	0	2.88889	0	29.5	0	0	3.01012	0	0
1	0	14	13	1130	130	1	0	7	5.42857	3.01012	2.31887	0	1	0	0	0	0	0	3	2	1.5	2	1.5	32.5	0	75.3632	0	97.8288	0	0	0	0	0	1	0	0	0	0	0	0	0	0	0	0	32.5	0	0	3.01012	0
2	1	14	13	1130	130	1	0	2	2	3.01012	2.31887	0	1	0	0	0	0	0	1	5	1.4	5	1.4	32.5	0	75.3632	0	97.8288	0	32.5	0	0	0	1	0	0	0	0	0	0	0	0	0	0	32.5	0	0	3.01012	0
3	2	14	13	1130	130	1	0	3	5	3.01012	2.31887	0	1	0	0	0	0	0	1	3	2	3	2	32.5	0	75.3632	0	97.8288	0	65	0	0	0	1	0	0	0	0	0	0	0	0	0	0	32.5	0	0	3.01012	0
4	3	14	13	1130	130	1	0	1	6	3.01012	2.31887	0	1	0	0	0	0	0	1	13	4.53846	13	4.53846	32.5	0	75.3632	0	97.8288	0	97.5	0	0	0	1	0	0	0	0	0	0	0	0	0	0	32.5	0	0	3.01012	0
5	4	14	13	1130	130	1	0	0	0	3.01012	2.31887	0	1	0	0	0	0	0	0	2	2.5	2	2.5	32.5	0	75.3632	0	97.8288	0	130	0	0	0	1	0	0	0	0	0	0	0	0	0	0	32.5	0	0	3.01012	0
6	5	14	13	1130	130	1	0	2	7	3.01012	2.31887	0	1	0	0	0	0	0	1	11	4.72727	11	4.72727	32.5	0	75.3632	0	97.8288	0	162.5	0	0	0	1	0	0	0	0	0	0	0	0	0	0	32.5	0	0	3.01012	0
7	6	14	13	1130	130	1	0	0	0	3.01012	2.31887	0	1	0	0	0	0	0	5	5	2.4	5	2.4	32.5	0	75.3632	0	97.8288	0	195	1	1	0	0	5	0	5	0	2.4	0	2.4	0	32.5	0	0	3.01012	0	0	2.31887
8	7	14	13	1130	130	1	0	0	0	3.01012	2.31887	0	1	0	0	0	0	0	0	9	4.77778	9	4.77778	32.5	0	75.3632	0	97.8288	0	227.5	1	1	0	0	9	0	9	0	4.77778	0	4.77778	0	32.5	0	0	3.01012	0	0	2.31887
9	8	14	13	1130	130	1	0	2	15	3.01012	2.31887	0	1	0	0	0	0	0	1	14	2.85714	14	2.85714	32.5	0	75.3632	0	97.8288	0	260	1	1	0	0	14	0	14	0	2.85714	0	2.85714	0	32.5	0	0	3.01012	0	0	2.31887
10	9	14	13	1130	130	1	0	0	0	3.01012	2.31887	0	1	0	0	0	0	0	0	5	2.8	5	2.8	32.5	0	75.3632	0	97.8288	0	292.5	1	1	0	0	5	0	5	0	2.8	0	2.8	0	32.5	0	0	3.01012	0	0	2.31887
11	10	14	13	1130	130	1	0	0	0	3.01012	2.31887	0	1	0	0	0	0	0	0	4	3	4	3	32.5	0	75.3632	0	97.8288	0	325	1	1	0	0	4	0	4	0	3	0	3	0	32.5	0	0	3.01012	0	0	2.31887
12	11	14	13	1130	130	1	0	0	0	3.01012	2.31887	0	1	0	0	0	0	0	0	3	2.66667	3	2.66667	32.5	0	75.3632	0	97.8288	0	357.5	1	1	0	0	3	0	3	0	2.66667	0	2.66667	0	32.5	0	0	3.01012	0	0	2.31887
13	12	14	13	1130	130	1	0	4	6.75	3.01012	2.31887	0	1	0	0	0	0	0	2	8	3.75	8	3.75	32.5	0	75.3632	0	97.8288	0	390	2	0	1	0	0	8	0	8	0	3.75	0	3.75	0	32.5	0	0	3.01012	0	0
14	13	14	13	1130	130	1	0	4	15.67	3.01012	2.31887	0	1	0	0	0	0	0	3	7	2.71429	7	2.71429	32.5	0	75.3632	0	97.8288	0	422.5	2	0	1	0	0	7	0	7	0	2.71429	0	2.71429	0	32.5	0	0	3.01012	0	0
15	14	14	13	1130	130	1	0	1	2	3.01012	2.31887	0	1	0	0	0	0	0	0	3	2.33333	3	2.33333	32.5	0	75.3632	0	97.8288	0	455	2	0	1	0	0	3	0	3	0	2.33333	0	2.33333	0	32.5	0	0	3.01012	0	0
16	15	14	13	1130	130	1	0	0	0	3.01012	2.31887	0	1	0	0	0	0	0	0	2	2	2	2	32.5	0	75.3632	0	97.8288	0	487.5	2	0	1	0	0	2	0	2	0	2	0	2	0	32.5	0	0	3.01012	0	0
17	16	14	13	1130	130	1	0	4	7	3.01012	2.31887	0	1	0	0	0	0	0	4	10	3	10	3	32.5	0	75.3632	0	97.8288	0	520	2	0	1	0	0	10	0	10	0	3	0	3	0	32.5	0	0	3.01012	0	0
18	17	14	13	1130	130	1	0	3	5.33333	3.01012	2.31887	0	1	0	0	0	0	0	2	9	1.88889	9	1.88889	32.5	0	75.3632	0	97.8288	0	552.5	2	0	1	0	0	9	0	9	0	1.88889	0	1.88889	0	32.5	0	0	3.01012	0	0
1	0	14	15	1230	130	1	0	0	0	2.88515	3.77707	0	1	0	0	0	0	0	0	4	4	4	4	32.3	0	121.999	0	93.1903	0	0	0	0	0	1	0	0	0	0	0	0	0	0	0	0	32.3	0	0	2.88515	0
2	1	14	15	1230	130	1	0	1	2	2.88515	3.77707	0	1	0	0	0	0	0	1	1	3	1	3	32.3	0	121.999	0	93.1903	0	32.3	0	0	0	1	0	0	0	0	0	0	0	0	0	0	32.3	0	0	2.88515	0
3	2	14	15	1230	130	1	0	1	8	2.88515	3.77707	0	1	0	0	0	0	0	1	1	3	1	3	32.3	0	121.999	0	93.1903	0	64.6	0	0	0	1	0	0	0	0	0	0	0	0	0	0	32.3	0	0	2.88515	0
4	3	14	15	1230	130	1	0	0	0	2.88515	3.77707	0	1	0	0	0	0	0	0	1	2	1	2	32.3	0	121.999	0	93.1903	0	96.9	0	0	0	1	0	0	0	0	0	0	0	0	0	0	32.3	0	0	2.88515	0
5	4	14	15	1230	130	1	0	0	0	2.88515	3.77707	0	1	0	0	0	0	0	0	1	2	1	2	32.3	0	121.999	0	93.1903	0	129.2	0	0	0	1	0	0	0	0	0	0	0	0	0	0	32.3	0	0	2.88515	0
6	5	14	15	1230	130	1	0	1	9	2.88515	3.77707	0	1	0	0	0	0	0	1	6	4.33333	6	4.33333	32.3	0	121.999	0	93.1903	0	161.5	0	0	0	1	0	0	0	0	0	0	0	0	0	0	32.3	0	0	2.88515	0
7	6	14	15	1230	130	1	0	0	0	2.88515	3.77707	0	1	0	0	0	0	0	0	3	5	3	5	32.3	0	121.999	0	93.1903	0	193.8	1	1	0	0	3	0	3	0	5	0	5	0	32.3	0	0	2.88515	0	0	3.77707
8	7	14	15	1230	130	1	0	0	0	2.88515	3.77707	0	1	0	0	0	0	0	0	3	1	3	1	32.3	0	121.999	0	93.1903	0	226.1	1	1	0	0	3	0	3	0	1	0	1	0	32.3	0	0	2.88515	0	0	3.77707
9	8	14	15	1230	130	1	0	1	15.67	2.88515	3.77707	0	1	0	0	0	0	0	1	4	3.75	4	3.75	32.3	0	121.999	0	93.1903	0	258.4	1	1	0	0	4	0	4	0	3.75	0	3.75	0	32.3	0	0	2.88515	0	0	3.77707
10	9	14	15	1230	130	1	0	1	15.67	2.88515	3.77707	0	1	0	0	0	0	0	3	6	4.16667	6	4.16667	32.3	0	121.999	0	93.1903	0	290.7	1	1	0	0	6	0	6	0	4.16667	0	4.16667	0	32.3	0	0	2.88515	0	0	3.77707
11	10	14	15	1230	130	1	0	3	10.6667	2.88515	3.77707	0	1	0	0	0	0	0	2	11	3.27273	11	3.27273	32.3	0	121.999	0	93.1903	0	323	1	1	0	0	11	0	11	0	3.27273	0	3.27273	0	32.3	0	0	2.88515	0	0	3.77707
12	11	14	15	1230	130	1	0	1	15.67	2.88515	3.77707	0	1	0	0	0	0	0	1	1	1	1	1	32.3	0	121.999	0	93.1903	0	355.3	1	1	0	0	1	0	1	0	1	0	1	0	32.3	0	0	2.88515	0	0	3.77707
13	12	14	15	1230	130	1	0	1	3	2.88515	3.77707	0	1	0	0	0	0	0	1	4	4.5	4	4.5	32.3	0	121.999	0	93.1903	0	387.6	2	0	1	0	0	4	0	4	0	4.5	0	4.5	0	32.3	0	0	2.88515	0	0
14	13	14	15	1230	130	1	0	2	9	2.88515	3.77707	0	1	0	0	0	0	0	1	7	3.42857	7	3.42857	32.3	0	121.999	0	93.1903	0	419.9	2	0	1	0	0	7	0	7	0	3.42857	0	3.42857	0	32.3	0	0	2.88515	0	0
15	14	14	15	1230	130	1	0	0	0	2.88515	3.77707	0	1	0	0	0	0	0	0	4	1.5	4	1.5	32.3	0	121.999	0	93.1903	0	452.2	2	0	1	0	0	4	0	4	0	1.5	0	1.5	0	32.3	0	0	2.88515	0	0
16	15	14	15	1230	130	1	0	0	0	2.88515	3.77707	0	1	0	0	0	0	0	0	9	4	9	4	32.3	0	121.999	0	93.1903	0	484.5	2	0	1	0	0	9	0	9	0	4	0	4	0	32.3	0	0	2.88515	0	0
17	16	14	15	1230	130	1	0	1	3	2.88515	3.77707	0	1	0	0	0	0	0	1	2	3	2	3	32.3	0	121.999	0	93.1903	0	516.8	2	0	1	0	0	2	0	2	0	3	0	3	0	32.3	0	0	2.88515	0	0
18	17	14	15	1230	130	1	0	0	0	2.88515	3.77707	0	1	0	0	0	0	0	0	2	2	2	2	32.3	0	121.999	0	93.1903	0	549.1	2	0	1	0	0	2	0	2	0	2	0	2	0	32.3	0	0	2.88515	0	0
1	0	15	14	1230	130	1	0	0	0	2.88515	1.99323	0	1	0	0	0	0	0	0	4	3.5	4	3.5	29.9	0	59.5977	0	86.266	0	0	0	0	0	1	0	0	0	0	0	0	0	0	0	0	29.9	0	0	2.88515	0
2	1	15	14	1230	130	1	0	1	2	2.88515	1.99323	0	1	0	0	0	0	0	0	1	1	1	1	29.9	0	59.5977	0	86.266	0	29.9	0	0	0	1	0	0	0	0	0	0	0	0	0	0	29.9	0	0	2.88515	0
3	2	15	14	1230	130	1	0	1	7	2.88515	1.99323	0	1	0	0	0	0	0	0	1	3	1	3	29.9	0	59.5977	0	86.266	0	59.8	0	0	0	1	0	0	0	0	0	0	0	0	0	0	29.9	0	0	2.88515	0
4	3	15	14	1230	130	1	0	0	0	2.88515	1.99323	0	1	0	0	0	0	0	0	1	1	1	1	29.9	0	59.5977	0	86.266	0	89.7	0	0	0	1	0	0	0	0	0	0	0	0	0	0	29.9	0	0	2.88515	0
5	4	15	14	1230	130	1	0	0	0	2.88515	1.99323	0	1	0	0	0	0	0	0	1	2	1	2	29.9	0	59.5977	0	86.266	0	119.6	0	0	0	1	0	0	0	0	0	0	0	0	0	0	29.9	0	0	2.88515	0
6	5	15	14	1230	130	1	0	1	5	2.88515	1.99323	0	1	0	0	0	0	0	0	6	3.83333	6	3.83333	29.9	0	59.5977	0	86.266	0	149.5	0	0	0	1	0	0	0	0	0	0	0	0	0	0	29.9	0	0	2.88515	0
7	6	15	14	1230	130	1	0	0	0	2.88515	1.99323	0	1	0	0	0	0	0	0	3	5	3	5	29.9	0	59.5977	0	86.266	0	179.4	1	1	0	0	3	0	3	0	5	0	5	0	29.9	0	0	2.88515	0	0	1.99323
8	7	15	14	1230	130	1	0	0	0	2.88515	1.99323	0	1	0	0	0	0	0	0	3	2	3	2	29.9	0	59.5977	0	86.266	0	209.3	1	1	0	0	3	0	3	0	2	0	2	0	29.9	0	0	2.88515	0	0	1.99323
9	8	15	14	1230	130	1	0	1	15.67	2.88515	1.99323	0	1	0	0	0	0	0	0	4	3	4	3	29.9	0	59.5977	0	86.266	0	239.2	1	1	0	0	4	0	4	0	3	0	3	0	29.9	0	0	2.88515	0	0	1.99323
10	9	15	14	1230	130	1	0	1	15.67	2.88515	1.99323	0	1	0	0	0	0	0	0	6	3.5	6	3.5	29.9	0	59.5977	0	86.266	0	269.1	1	1	0	0	6	0	6	0	3.5	0	3.5	0	29.9	0	0	2.88515	0	0	1.99323
11	10	15	14	1230	130	1	0	3	9.33333	2.88515	1.99323	0	1	0	0	0	0	0	2	11	3.09091	11	3.09091	29.9	0	59.5977	0	86.266	0	299	1	1	0	0	11	0	11	0	3.09091	0	3.09091	0	29.9	0	0	2.88515	0	0	1.99323
12	11	15	14	1230	130	1	0	1	15.67	2.88515	1.99323	0	1	0	0	0	0	0	0	1	2	1	2	29.9	0	59.5977	0	86.266	0	328.9	1	1	0	0	1	0	1	0	2	0	2	0	29.9	0	0	2.88515	0	0	1.99323
13	12	15	14	1230	130	1	0	1	2	2.88515	1.99323	0	1	0	0	0	0	0	0	4	5.5	4	5.5	29.9	0	59.5977	0	86.266	0	358.8	2	0	1	0	0	4	0	4	0	5.5	0	5.5	0	29.9	0	0	2.88515	0	0
14	13	15	14	1230	130	1	0	2	8	2.88515	1.99323	0	1	0	0	0	0	0	1	7	3.28571	7	3.28571	29.9	0	59.5977	0	86.266	0	388.7	2	0	1	0	0	7	0	7	0	3.28571	0	3.28571	0	29.9	0	0	2.88515	0	0
15	14	15	14	1230	130	1	0	0	0	2.88515	1.99323	0	1	0	0	0	0	0	0	4	2.25	4	2.25	29.9	0	59.5977	0	86.266	0	418.6	2	0	1	0	0	4	0	4	0	2.25	0	2.25	0	29.9	0	0	2.88515	0	0
16	15	15	14	1230	130	1	0	0	0	2.88515	1.99323	0	1	0	0	0	0	0	0	9	4.77778	9	4.77778	29.9	0	59.5977	0	86.266	0	448.5	2	0	1	0	0	9	0	9	0	4.77778	0	4.77778	0	29.9	0	0	2.88515	0	0
17	16	15	14	1230	130	1	0	1	3	2.88515	1.99323	0	1	0	0	0	0	0	0	2	3	2	3	29.9	0	59.5977	0	86.266	0	478.4	2	0	1	0	0	2	0	2	0	3	0	3	0	29.9	0	0	2.88515	0	0
18	17	15	14	1230	130	1	0	0	0	2.88515	1.99323	0	1	0	0	0	0	0	0	2	1	2	1	29.9	0	59.5977	0	86.266	0	508.3	2	0	1	0	0	2	0	2	0	1	0	1	0	29.9	0	0	2.88515	0	0
1	0	15	16	1330	130	1	0	1	2	1.82477	0.871767	0	1	0	0	0	0	0	0	8	1.875	8	1.875	30	0	26.153	0	54.743	0	0	0	0	0	1	0	0	0	0	0	0	0	0	0	0	30	0	0	1.82477	0
2	1	15	16	1330	130	1	0	1	10	1.82477	0.871767	0	1	0	0	0	0	0	0	14	2.07143	14	2.07143	30	0	26.153	0	54.743	0	30	0	0	0	1	0	0	0	0	0	0	0	0	0	0	30	0	0	1.82477	0
3	2	15	16	1330	130	1	0	1	15.67	1.82477	0.871767	0	1	0	0	0	0	0	0	3	3	3	3	30	0	26.153	0	54.743	0	60	0	0	0	1	0	0	0	0	0	0	0	0	0	0	30	0	0	1.82477	0
4	3	15	16	1330	130	1	0	0	0	1.82477	0.871767	0	1	0	0	0	0	0	0	6	4.33333	6	4.33333	30	0	26.153	0	54.743	0	90	0	0	0	1	0	0	0	0	0	0	0	0	0	0	30	0	0	1.82477	0
5	4	15	16	1330	130	1	0	0	0	1.82477	0.871767	0	1	0	0	0	0	0	0	8	2.375	8	2.375	30	0	26.153	0	54.743	0	120	0	0	0	1	0	0	0	0	0	0	0	0	0	0	30	0	0	1.82477	0
6	5	15	16	1330	130	1	0	1	3	1.82477	0.871767	0	1	0	0	0	0	0	0	5	3.2	5	3.2	30	0	26.153	0	54.743	0	150	0	0	0	1	0	0	0	0	0	0	0	0	0	0	30	0	0	1.82477	0
7	6	15	16	1330	130	1	0	0	0	1.82477	0.871767	0	1	0	0	0	0	0	0	6	2.66667	6	2.66667	30	0	26.153	0	54.743	0	180	1	1	0	0	6	0	6	0	2.66667	0	2.66667	0	30	0	0	1.82477	0	0	0.871767
8	7	15	16	1330	130	1	0	2	4.5	1.82477	0.871767	0	1	0	0	0	0	0	2	7	2.28571	7	2.28571	30	0	26.153	0	54.743	0	210	1	1	0	0	7	0	7	0	2.28571	0	2.28571	0	30	0	0	1.82477	0	0	0.871767
9	8	15	16	1330	130	1	0	0	0	1.82477	0.871767	0	1	0	0	0	0	0	0	2	2.5	2	2.5	30	0	26.153	0	54.743	0	240	1	1	0	0	2	0	2	0	2.5	0	2.5	0	30	0	0	1.82477	0	0	0.871767
10	9	15	16	1330	130	1	0	1	4	1.82477	0.871767	0	1	0	0	0	0	0	0	15	4.06667	15	4.06667	30	0	26.153	0	54.743	0	270	1	1	0	0	15	0	15	0	4.06667	0	4.06667	0	30	0	0	1.82477	0	0	0.871767
11	10	15	16	1330	130	1	0	5	6.4	1.82477	0.871767	0	1	0	0	0	0	0	11	6	2.83333	6	2.83333	30	0	26.153	0	54.743	0	300	1	1	0	0	6	0	6	0	2.83333	0	2.83333	0	30	0	0	1.82477	0	0	0.871767
12	11	15	16	1330	130	1	0	1	7	1.82477	0.871767	0	1	0	0	0	0	0	0	6	5	6	5	30	0	26.153	0	54.743	0	330	1	1	0	0	6	0	6	0	5	0	5	0	30	0	0	1.82477	0	0	0.871767
13	12	15	16	1330	130	1	0	1	3	1.82477	0.871767	0	1	0	0	0	0	0	1	5	2.4	5	2.4	30	0	26.153	0	54.743	0	360	2	0	1	0	0	5	0	5	0	2.4	0	2.4	0	30	0	0	1.82477	0	0
14	13	15	16	1330	130	1	0	0	0	1.82477	0.871767	0	1	0	0	0	0	0	0	8	2.625	8	2.625	30	0	26.153	0	54.743	0	390	2	0	1	0	0	8	0	8	0	2.625	0	2.625	0	30	0	0	1.82477	0	0
15	14	15	16	1330	130	1	0	0	0	1.82477	0.871767	0	1	0	0	0	0	0	0	8	3	8	3	30	0	26.153	0	54.743	0	420	2	0	1	0	0	8	0	8	0	3	0	3	0	30	0	0	1.82477	0	0
16	15	15	16	1330	130	1	0	2	6.5	1.82477	0.871767	0	1	0	0	0	0	0	1	6	3.33333	6	3.33333	30	0	26.153	0	54.743	0	450	2	0	1	0	0	6	0	6	0	3.33333	0	3.33333	0	30	0	0	1.82477	0	0
17	16	15	16	1330	130	1	0	1	10	1.82477	0.871767	0	1	0	0	0	0	0	1	4	5.75	4	5.75	30	0	26.153	0	54.743	0	480	2	0	1	0	0	4	0	4	0	5.75	0	5.75	0	30	0	0	1.82477	0	0
18	17	15	16	1330	130	1	0	0	0	1.82477	0.871767	0	1	0	0	0	0	0	0	9	2.11111	9	2.11111	30	0	26.153	0	54.743	0	510	2	0	1	0	0	9	0	9	0	2.11111	0	2.11111	0	30	0	0	1.82477	0	0
1	0	16	15	1330	130	1	0	1	2	1.82477	2.77777	0	1	0	0	0	0	0	1	8	2.125	8	2.125	29.9	0	83.0552	0	54.5605	0	0	0	0	0	1	0	0	0	0	0	0	0	0	0	0	29.9	0	0	1.82477	0
2	1	16	15	1330	130	1	0	1	9	1.82477	2.77777	0	1	0	0	0	0	0	5	14	2.71429	14	2.71429	29.9	0	83.0552	0	54.5605	0	29.9	0	0	0	1	0	0	0	0	0	0	0	0	0	0	29.9	0	0	1.82477	0
3	2	16	15	1330	130	1	0	1	15.67	1.82477	2.77777	0	1	0	0	0	0	0	1	3	3.66667	3	3.66667	29.9	0	83.0552	0	54.5605	0	59.8	0	0	0	1	0	0	0	0	0	0	0	0	0	0	29.9	0	0	1.82477	0
4	3	16	15	1330	130	1	0	0	0	1.82477	2.77777	0	1	0	0	0	0	0	0	6	4	6	4	29.9	0	83.0552	0	54.5605	0	89.7	0	0	0	1	0	0	0	0	0	0	0	0	0	0	29.9	0	0	1.82477	0
5	4	16	15	1330	130	1	0	0	0	1.82477	2.77777	0	1	0	0	0	0	0	0	8	1.625	8	1.625	29.9	0	83.0552	0	54.5605	0	119.6	0	0	0	1	0	0	0	0	0	0	0	0	0	0	29.9	0	0	1.82477	0
6	5	16	15	1330	130	1	0	1	2	1.82477	2.77777	0	1	0	0	0	0	0	1	5	2.2	5	2.2	29.9	0	83.0552	0	54.5605	0	149.5	0	0	0	1	0	0	0	0	0	0	0	0	0	0	29.9	0	0	1.82477	0
7	6	16	15	1330	130	1	0	0	0	1.82477	2.77777	0	1	0	0	0	0	0	0	6	1.83333	6	1.83333	29.9	0	83.0552	0	54.5605	0	179.4	1	1	0	0	6	0	6	0	1.83333	0	1.83333	0	29.9	0	0	1.82477	0	0	2.77777
8	7	16	15	1330	130	1	0	2	4.5	1.82477	2.77777	0	1	0	0	0	0	0	0	7	2	7	2	29.9	0	83.0552	0	54.5605	0	209.3	1	1	0	0	7	0	7	0	2	0	2	0	29.9	0	0	1.82477	0	0	2.77777
9	8	16	15	1330	130	1	0	0	0	1.82477	2.77777	0	1	0	0	0	0	0	0	2	2.5	2	2.5	29.9	0	83.0552	0	54.5605	0	239.2	1	1	0	0	2	0	2	0	2.5	0	2.5	0	29.9	0	0	1.82477	0	0	2.77777
10	9	16	15	1330	130	1	0	1	10	1.82477	2.77777	0	1	0	0	0	0	0	1	15	4.4	15	4.4	29.9	0	83.0552	0	54.5605	0	269.1	1	1	0	0	15	0	15	0	4.4	0	4.4	0	29.9	0	0	1.82477	0	0	2.77777
11	10	16	15	1330	130	1	0	5	7.2	1.82477	2.77777	0	1	0	0	0	0	0	5	6	2.83333	6	2.83333	29.9	0	83.0552	0	54.5605	0	299	1	1	0	0	6	0	6	0	2.83333	0	2.83333	0	29.9	0	0	1.82477	0	0	2.77777
12	11	16	15	1330	130	1	0	1	6	1.82477	2.77777	0	1	0	0	0	0	0	1	6	4.33333	6	4.33333	29.9	0	83.0552	0	54.5605	0	328.9	1	1	0	0	6	0	6	0	4.33333	0	4.33333	0	29.9	0	0	1.82477	0	0	2.77777
13	12	16	15	1330	130	1	0	1	3	1.82477	2.77777	0	1	0	0	0	0	0	0	5	1.8	5	1.8	29.9	0	83.0552	0	54.5605	0	358.8	2	0	1	0	0	5	0	5	0	1.8	0	1.8	0	29.9	0	0	1.82477	0	0
14	13	16	15	1330	130	1	0	0	0	1.82477	2.77777	0	1	0	0	0	0	0	0	8	2	8	2	29.9	0	83.0552	0	54.5605	0	388.7	2	0	1	0	0	8	0	8	0	2	0	2	0	29.9	0	0	1.82477	0	0
15	14	16	15	1330	130	1	0	0	0	1.82477	2.77777	0	1	0	0	0	0	0	0	8	3	8	3	29.9	0	83.0552	0	54.5605	0	418.6	2	0	1	0	0	8	0	8	0	3	0	3	0	29.9	0	0	1.82477	0	0
16	15	16	15	1330	130	1	0	2	6	1.82477	2.77777	0	1	0	0	0	0	0	1	6	2.33333	6	2.33333	29.9	0	83.0552	0	54.5605	0	448.5	2	0	1	0	0	6	0	6	0	2.33333	0	2.33333	0	29.9	0	0	1.82477	0	0
17	16	16	15	1330	130	1	0	1	7	1.82477	2.77777	0	1	0	0	0	0	0	0	4	5.5	4	5.5	29.9	0	83.0552	0	54.5605	0	478.4	2	0	1	0	0	4	0	4	0	5.5	0	5.5	0	29.9	0	0	1.82477	0	0
18	17	16	15	1330	130	1	0	0	0	1.82477	2.77777	0	1	0	0	0	0	0	0	9	2.33333	9	2.33333	29.9	0	83.0552	0	54.5605	0	508.3	2	0	1	0	0	9	0	9	0	2.33333	0	2.33333	0	29.9	0	0	1.82477	0	0
1	0	13	16	1430	130	1	0	0	0	3.00783	3.849	0	1	0	0	0	0	0	0	5	1.6	5	1.6	29.5	0	113.546	0	88.7311	0	0	0	0	0	1	0	0	0	0	0	0	0	0	0	0	29.5	0	0	3.00783	0
2	1	13	16	1430	130	1	0	3	9.66667	3.00783	3.849	0	1	0	0	0	0	0	4	12	3.66667	12	3.66667	29.5	0	113.546	0	88.7311	0	29.5	0	0	0	1	0	0	0	0	0	0	0	0	0	0	29.5	0	0	3.00783	0
3	2	13	16	1430	130	1	0	1	5	3.00783	3.849	0	1	0	0	0	0	0	1	3	1.66667	3	1.66667	29.5	0	113.546	0	88.7311	0	59	0	0	0	1	0	0	0	0	0	0	0	0	0	0	29.5	0	0	3.00783	0
4	3	13	16	1430	130	1	0	2	3	3.00783	3.849	0	1	0	0	0	0	0	1	3	6	3	6	29.5	0	113.546	0	88.7311	0	88.5	0	0	0	1	0	0	0	0	0	0	0	0	0	0	29.5	0	0	3.00783	0
5	4	13	16	1430	130	1	0	0	0	3.00783	3.849	0	1	0	0	0	0	0	0	3	1.66667	3	1.66667	29.5	0	113.546	0	88.7311	0	118	0	0	0	1	0	0	0	0	0	0	0	0	0	0	29.5	0	0	3.00783	0
6	5	13	16	1430	130	1	0	2	8	3.00783	3.849	0	1	0	0	0	0	0	2	9	3.77778	9	3.77778	29.5	0	113.546	0	88.7311	0	147.5	0	0	0	1	0	0	0	0	0	0	0	0	0	0	29.5	0	0	3.00783	0
7	6	13	16	1430	130	1	0	0	0	3.00783	3.849	0	1	0	0	0	0	0	0	12	3.83333	12	3.83333	29.5	0	113.546	0	88.7311	0	177	1	1	0	0	12	0	12	0	3.83333	0	3.83333	0	29.5	0	0	3.00783	0	0	3.849
8	7	13	16	1430	130	1	0	0	0	3.00783	3.849	0	1	0	0	0	0	0	0	7	2.42857	7	2.42857	29.5	0	113.546	0	88.7311	0	206.5	1	1	0	0	7	0	7	0	2.42857	0	2.42857	0	29.5	0	0	3.00783	0	0	3.849
9	8	13	16	1430	130	1	0	0	0	3.00783	3.849	0	1	0	0	0	0	0	0	4	6	4	6	29.5	0	113.546	0	88.7311	0	236	1	1	0	0	4	0	4	0	6	0	6	0	29.5	0	0	3.00783	0	0	3.849
10	9	13	16	1430	130	1	0	0	0	3.00783	3.849	0	1	0	0	0	0	0	3	4	2	4	2	29.5	0	113.546	0	88.7311	0	265.5	1	1	0	0	4	0	4	0	2	0	2	0	29.5	0	0	3.00783	0	0	3.849
11	10	13	16	1430	130	1	0	6	3.33333	3.00783	3.849	0	1	0	0	0	0	0	6	9	2	9	2	29.5	0	113.546	0	88.7311	0	295	1	1	0	0	9	0	9	0	2	0	2	0	29.5	0	0	3.00783	0	0	3.849
12	11	13	16	1430	130	1	0	0	0	3.00783	3.849	0	1	0	0	0	0	0	0	4	2.75	4	2.75	29.5	0	113.546	0	88.7311	0	324.5	1	1	0	0	4	0	4	0	2.75	0	2.75	0	29.5	0	0	3.00783	0	0	3.849
13	12	13	16	1430	130	1	0	1	7	3.00783	3.849	0	1	0	0	0	0	0	2	11	3.36364	11	3.36364	29.5	0	113.546	0	88.7311	0	354	2	0	1	0	0	11	0	11	0	3.36364	0	3.36364	0	29.5	0	0	3.00783	0	0
14	13	13	16	1430	130	1	0	3	2.33333	3.00783	3.849	0	1	0	0	0	0	0	1	5	2.8	5	2.8	29.5	0	113.546	0	88.7311	0	383.5	2	0	1	0	0	5	0	5	0	2.8	0	2.8	0	29.5	0	0	3.00783	0	0
15	14	13	16	1430	130	1	0	2	4.5	3.00783	3.849	0	1	0	0	0	0	0	1	7	3.42857	7	3.42857	29.5	0	113.546	0	88.7311	0	413	2	0	1	0	0	7	0	7	0	3.42857	0	3.42857	0	29.5	0	0	3.00783	0	0
16	15	13	16	1430	130	1	0	0	0	3.00783	3.849	0	1	0	0	0	0	0	0	3	3	3	3	29.5	0	113.546	0	88.7311	0	442.5	2	0	1	0	0	3	0	3	0	3	0	3	0	29.5	0	0	3.00783	0	0
17	16	13	16	1430	130	1	0	0	0	3.00783	3.849	0	1	0	0	0	0	0	0	9	2.55556	9	2.55556	29.5	0	113.546	0	88.7311	0	472	2	0	1	0	0	9	0	9	0	2.55556	0	2.55556	0	29.5	0	0	3.00783	0	0
18	17	13	16	1430	130	1	0	1	3	3.00783	3.849	0	1	0	0	0	0	0	0	8	3.875	8	3.875	29.5	0	113.546	0	88.7311	0	501.5	2	0	1	0	0	8	0	8	0	3.875	0	3.875	0	29.5	0	0	3.00783	0	0
1	0	16	13	1430	130	1	0	0	0	3.00783	2.16667	0	1	0	0	0	0	0	0	5	1.8	5	1.8	30.1	0	65.2167	0	90.5358	0	0	0	0	0	1	0	0	0	0	0	0	0	0	0	0	30.1	0	0	3.00783	0
2	1	16	13	1430	130	1	0	3	8	3.00783	2.16667	0	1	0	0	0	0	0	1	12	2.66667	12	2.66667	30.1	0	65.2167	0	90.5358	0	30.1	0	0	0	1	0	0	0	0	0	0	0	0	0	0	30.1	0	0	3.00783	0
3	2	16	13	1430	130	1	0	1	4	3.00783	2.16667	0	1	0	0	0	0	0	0	3	1.66667	3	1.66667	30.1	0	65.2167	0	90.5358	0	60.2	0	0	0	1	0	0	0	0	0	0	0	0	0	0	30.1	0	0	3.00783	0
4	3	16	13	1430	130	1	0	2	4	3.00783	2.16667	0	1	0	0	0	0	0	1	3	5	3	5	30.1	0	65.2167	0	90.5358	0	90.3	0	0	0	1	0	0	0	0	0	0	0	0	0	0	30.1	0	0	3.00783	0
5	4	16	13	1430	130	1	0	0	0	3.00783	2.16667	0	1	0	0	0	0	0	0	3	2.66667	3	2.66667	30.1	0	65.2167	0	90.5358	0	120.4	0	0	0	1	0	0	0	0	0	0	0	0	0	0	30.1	0	0	3.00783	0
6	5	16	13	1430	130	1	0	2	9.5	3.00783	2.16667	0	1	0	0	0	0	0	0	9	4.44444	9	4.44444	30.1	0	65.2167	0	90.5358	0	150.5	0	0	0	1	0	0	0	0	0	0	0	0	0	0	30.1	0	0	3.00783	0
7	6	16	13	1430	130	1	0	0	0	3.00783	2.16667	0	1	0	0	0	0	0	0	12	2.91667	12	2.91667	30.1	0	65.2167	0	90.5358	0	180.6	1	1	0	0	12	0	12	0	2.91667	0	2.91667	0	30.1	0	0	3.00783	0	0	2.16667
8	7	16	13	1430	130	1	0	0	0	3.00783	2.16667	0	1	0	0	0	0	0	0	7	3.85714	7	3.85714	30.1	0	65.2167	0	90.5358	0	210.7	1	1	0	0	7	0	7	0	3.85714	0	3.85714	0	30.1	0	0	3.00783	0	0	2.16667
9	8	16	13	1430	130	1	0	0	0	3.00783	2.16667	0	1	0	0	0	0	0	0	4	7	4	7	30.1	0	65.2167	0	90.5358	0	240.8	1	1	0	0	4	0	4	0	7	0	7	0	30.1	0	0	3.00783	0	0	2.16667
10	9	16	13	1430	130	1	0	0	0	3.00783	2.16667	0	1	0	0	0	0	0	0	5	2.2	5	2.2	30.1	0	65.2167	0	90.5358	0	270.9	1	1	0	0	5	0	5	0	2.2	0	2.2	0	30.1	0	0	3.00783	0	0	2.16667
11	10	16	13	1430	130	1	0	5	3.2	3.00783	2.16667	0	1	0	0	0	0	0	4	9	2	9	2	30.1	0	65.2167	0	90.5358	0	301	1	1	0	0	9	0	9	0	2	0	2	0	30.1	0	0	3.00783	0	0	2.16667
12	11	16	13	1430	130	1	0	0	0	3.00783	2.16667	0	1	0	0	0	0	0	0	4	2.25	4	2.25	30.1	0	65.2167	0	90.5358	0	331.1	1	1	0	0	4	0	4	0	2.25	0	2.25	0	30.1	0	0	3.00783	0	0	2.16667
13	12	16	13	1430	130	1	0	1	7	3.00783	2.16667	0	1	0	0	0	0	0	0	11	3.18182	11	3.18182	30.1	0	65.2167	0	90.5358	0	361.2	2	0	1	0	0	11	0	11	0	3.18182	0	3.18182	0	30.1	0	0	3.00783	0	0
14	13	16	13	1430	130	1	0	2	3.5	3.00783	2.16667	0	1	0	0	0	0	0	2	5	2.8	5	2.8	30.1	0	65.2167	0	90.5358	0	391.3	2	0	1	0	0	5	0	5	0	2.8	0	2.8	0	30.1	0	0	3.00783	0	0
15	14	16	13	1430	130	1	0	2	5	3.00783	2.16667	0	1	0	0	0	0	0	1	7	2.85714	7	2.85714	30.1	0	65.2167	0	90.5358	0	421.4	2	0	1	0	0	7	0	7	0	2.85714	0	2.85714	0	30.1	0	0	3.00783	0	0
16	15	16	13	1430	130	1	0	0	0	3.00783	2.16667	0	1	0	0	0	0	0	0	3	4	3	4	30.1	0	65.2167	0	90.5358	0	451.5	2	0	1	0	0	3	0	3	0	4	0	4	0	30.1	0	0	3.00783	0	0
17	16	16	13	1430	130	1	0	0	0	3.00783	2.16667	0	1	0	0	0	0	0	0	8	3.25	8	3.25	30.1	0	65.2167	0	90.5358	0	481.6	2	0	1	0	0	8	0	8	0	3.25	0	3.25	0	30.1	0	0	3.00783	0	0
18	17	16	13	1430	130	1	0	1	3	3.00783	2.16667	0	1	0	0	0	0	0	1	8	3.5	8	3.5	30.1	0	65.2167	0	90.5358	0	511.7	2	0	1	0	0	8	0	8	0	3.5	0	3.5	0	30.1	0	0	3.00783	0	0
1	0	17	18	2130	230	1	1	1	2	3.70177	3.18743	0	0	0	1	0	0	0	0	14	3.42857	14	3.42857	30.6	30.6	97.5355	3.18743	113.274	3.70177	0	0	0	0	1	0	0	0	0	0	0	0	0	0	0	30.6	0	0	3.70177	0
2	1	17	18	2130	230	1	1	1	4	3.70177	3.18743	0	0	0	1	0	0	0	2	11	2.63636	11	2.63636	30.6	30.6	97.5355	3.18743	113.274	3.70177	30.6	0	0	0	1	0	0	0	0	0	0	0	0	0	0	30.6	0	0	3.70177	0
3	2	17	18	2130	230	1	1	7	10.7778	3.70177	3.18743	0	0	0	1	0	0	0	6	7	2.71429	7	2.71429	30.6	30.6	97.5355	3.18743	113.274	3.70177	61.2	0	0	0	1	0	0	0	0	0	0	0	0	0	0	30.6	0	0	3.70177	0
4	3	17	18	2130	230	1	1	3	15.67	3.70177	3.18743	0	0	0	1	0	0	0	1	18	3.27778	18	3.27778	30.6	30.6	97.5355	3.18743	113.274	3.70177	91.8	0	0	0	1	0	0	0	0	0	0	0	0	0	0	30.6	0	0	3.70177	0
5	4	17	18	2130	230	1	1	3	3.33333	3.70177	3.18743	0	0	0	1	0	0	0	2	9	4.33333	9	4.33333	30.6	30.6	97.5355	3.18743	113.274	3.70177	122.4	0	0	0	1	0	0	0	0	0	0	0	0	0	0	30.6	0	0	3.70177	0
6	5	17	18	2130	230	1	1	2	15.67	3.70177	3.18743	0	0	0	1	0	0	0	2	12	5.25	12	5.25	30.6	30.6	97.5355	3.18743	113.274	3.70177	153	0	0	0	1	0	0	0	0	0	0	0	0	0	0	30.6	0	0	3.70177	0
7	6	17	18	2130	230	1	1	3	3.66667	3.70177	3.18743	0	0	0	1	0	0	0	2	10	2.6	10	2.6	30.6	30.6	97.5355	3.18743	113.274	3.70177	183.6	1	1	0	0	10	0	10	0	2.6	0	2.6	0	30.6	0	0	3.70177	0	0	3.18743
8	7	17	18	2130	230	1	1	2	7	3.70177	3.18743	0	0	0	1	0	0	0	1	9	3.44444	9	3.44444	30.6	30.6	97.5355	3.18743	113.274	3.70177	214.2	1	1	0	0	9	0	9	0	3.44444	0	3.44444	0	30.6	0	0	3.70177	0	0	3.18743
9	8	17	18	2130	230	1	1	7	9.7	3.70177	3.18743	0	0	0	1	0	0	0	4	7	3.85714	7	3.85714	30.6	30.6	97.5355	3.18743	113.274	3.70177	244.8	1	1	0	0	7	0	7	0	3.85714	0	3.85714	0	30.6	0	0	3.70177	0	0	3.18743
10	9	17	18	2130	230	1	1	4	2.5	3.70177	3.18743	0	0	0	1	0	0	0	2	8	3.875	8	3.875	30.6	30.6	97.5355	3.18743	113.274	3.70177	275.4	1	1	0	0	8	0	8	0	3.875	0	3.875	0	30.6	0	0	3.70177	0	0	3.18743
11	10	17	18	2130	230	1	1	7	5.57143	3.70177	3.18743	0	0	0	1	0	0	0	6	12	3.41667	12	3.41667	30.6	30.6	97.5355	3.18743	113.274	3.70177	306	1	1	0	0	12	0	12	0	3.41667	0	3.41667	0	30.6	0	0	3.70177	0	0	3.18743
12	11	17	18	2130	230	1	1	0	0	3.70177	3.18743	0	0	0	1	0	0	0	0	4	1.5	4	1.5	30.6	30.6	97.5355	3.18743	113.274	3.70177	336.6	1	1	0	0	4	0	4	0	1.5	0	1.5	0	30.6	0	0	3.70177	0	0	3.18743
13	12	17	18	2130	230	1	1	1	7	3.70177	3.18743	0	0	0	1	0	0	0	0	11	3.72727	11	3.72727	30.6	30.6	97.5355	3.18743	113.274	3.70177	367.2	2	0	1	0	0	11	0	11	0	3.72727	0	3.72727	0	30.6	0	0	3.70177	0	0
14	13	17	18	2130	230	1	1	7	6.92308	3.70177	3.18743	0	0	0	1	0	0	0	9	8	2.375	8	2.375	30.6	30.6	97.5355	3.18743	113.274	3.70177	397.8	2	0	1	0	0	8	0	8	0	2.375	0	2.375	0	30.6	0	0	3.70177	0	0
15	14	17	18	2130	230	1	1	3	15.67	3.70177	3.18743	0	0	0	1	0	0	0	0	4	4.5	4	4.5	30.6	30.6	97.5355	3.18743	113.274	3.70177	428.4	2	0	1	0	0	4	0	4	0	4.5	0	4.5	0	30.6	0	0	3.70177	0	0
16	15	17	18	2130	230	1	1	7	6.42105	3.70177	3.18743	0	0	0	1	0	0	0	10	8	2.625	8	2.625	30.6	30.6	97.5355	3.18743	113.274	3.70177	459	2	0	1	0	0	8	0	8	0	2.625	0	2.625	0	30.6	0	0	3.70177	0	0
17	16	17	18	2130	230	1	1	4	4.75	3.70177	3.18743	0	0	0	1	0	0	0	1	5	2.6	5	2.6	30.6	30.6	97.5355	3.18743	113.274	3.70177	489.6	2	0	1	0	0	5	0	5	0	2.6	0	2.6	0	30.6	0	0	3.70177	0	0
18	17	17	18	2130	230	1	1	4	15.67	3.70177	3.18743	0	0	0	1	0	0	0	18	7	4.42857	7	4.42857	30.6	30.6	97.5355	3.18743	113.274	3.70177	520.2	2	0	1	0	0	7	0	7	0	4.42857	0	4.42857	0	30.6	0	0	3.70177	0	0
1	0	18	17	2130	230	1	1	1	6	3.70177	4.2161	0	0	0	1	0	0	0	1	14	3.5	14	3.5	31	31	130.699	4.2161	114.755	3.70177	0	0	0	0	1	0	0	0	0	0	0	0	0	0	0	31	0	0	3.70177	0
2	1	18	17	2130	230	1	1	1	4	3.70177	4.2161	0	0	0	1	0	0	0	2	11	3	11	3	31	31	130.699	4.2161	114.755	3.70177	31	0	0	0	1	0	0	0	0	0	0	0	0	0	0	31	0	0	3.70177	0
3	2	18	17	2130	230	1	1	7	10.5556	3.70177	4.2161	0	0	0	1	0	0	0	6	7	2.28571	7	2.28571	31	31	130.699	4.2161	114.755	3.70177	62	0	0	0	1	0	0	0	0	0	0	0	0	0	0	31	0	0	3.70177	0
4	3	18	17	2130	230	1	1	3	15.67	3.70177	4.2161	0	0	0	1	0	0	0	2	17	3.35294	17	3.35294	31	31	130.699	4.2161	114.755	3.70177	93	0	0	0	1	0	0	0	0	0	0	0	0	0	0	31	0	0	3.70177	0
5	4	18	17	2130	230	1	1	3	4.66667	3.70177	4.2161	0	0	0	1	0	0	0	2	9	4.33333	9	4.33333	31	31	130.699	4.2161	114.755	3.70177	124	0	0	0	1	0	0	0	0	0	0	0	0	0	0	31	0	0	3.70177	0
6	5	18	17	2130	230	1	1	2	15.67	3.70177	4.2161	0	0	0	1	0	0	0	0	12	5.41667	12	5.41667	31	31	130.699	4.2161	114.755	3.70177	155	0	0	0	1	0	0	0	0	0	0	0	0	0	0	31	0	0	3.70177	0
7	6	18	17	2130	230	1	1	3	5	3.70177	4.2161	0	0	0	1	0	0	0	3	10	3.1	10	3.1	31	31	130.699	4.2161	114.755	3.70177	186	1	1	0	0	10	0	10	0	3.1	0	3.1	0	31	0	0	3.70177	0	0	4.2161
8	7	18	17	2130	230	1	1	2	7.5	3.70177	4.2161	0	0	0	1	0	0	0	7	9	3.33333	9	3.33333	31	31	130.699	4.2161	114.755	3.70177	217	1	1	0	0	9	0	9	0	3.33333	0	3.33333	0	31	0	0	3.70177	0	0	4.2161
9	8	18	17	2130	230	1	1	7	11.6	3.70177	4.2161	0	0	0	1	0	0	0	9	7	3.71429	7	3.71429	31	31	130.699	4.2161	114.755	3.70177	248	1	1	0	0	7	0	7	0	3.71429	0	3.71429	0	31	0	0	3.70177	0	0	4.2161
10	9	18	17	2130	230	1	1	4	2.25	3.70177	4.2161	0	0	0	1	0	0	0	5	8	3.75	8	3.75	31	31	130.699	4.2161	114.755	3.70177	279	1	1	0	0	8	0	8	0	3.75	0	3.75	0	31	0	0	3.70177	0	0	4.2161
11	10	18	17	2130	230	1	1	7	5.85714	3.70177	4.2161	0	0	0	1	0	0	0	7	12	3.66667	12	3.66667	31	31	130.699	4.2161	114.755	3.70177	310	1	1	0	0	12	0	12	0	3.66667	0	3.66667	0	31	0	0	3.70177	0	0	4.2161
12	11	18	17	2130	230	1	1	0	0	3.70177	4.2161	0	0	0	1	0	0	0	0	4	2.5	4	2.5	31	31	130.699	4.2161	114.755	3.70177	341	1	1	0	0	4	0	4	0	2.5	0	2.5	0	31	0	0	3.70177	0	0	4.2161
13	12	18	17	2130	230	1	1	1	8	3.70177	4.2161	0	0	0	1	0	0	0	6	11	4	11	4	31	31	130.699	4.2161	114.755	3.70177	372	2	0	1	0	0	11	0	11	0	4	0	4	0	31	0	0	3.70177	0	0
14	13	18	17	2130	230	1	1	7	7.38462	3.70177	4.2161	0	0	0	1	0	0	0	8	8	2.875	8	2.875	31	31	130.699	4.2161	114.755	3.70177	403	2	0	1	0	0	8	0	8	0	2.875	0	2.875	0	31	0	0	3.70177	0	0
15	14	18	17	2130	230	1	1	3	15.6667	3.70177	4.2161	0	0	0	1	0	0	0	6	4	4	4	4	31	31	130.699	4.2161	114.755	3.70177	434	2	0	1	0	0	4	0	4	0	4	0	4	0	31	0	0	3.70177	0	0
16	15	18	17	2130	230	1	1	7	6.42105	3.70177	4.2161	0	0	0	1	0	0	0	18	8	2.5	8	2.5	31	31	130.699	4.2161	114.755	3.70177	465	2	0	1	0	0	8	0	8	0	2.5	0	2.5	0	31	0	0	3.70177	0	0
17	16	18	17	2130	230	1	1	4	5.75	3.70177	4.2161	0	0	0	1	0	0	0	5	5	2.8	5	2.8	31	31	130.699	4.2161	114.755	3.70177	496	2	0	1	0	0	5	0	5	0	2.8	0	2.8	0	31	0	0	3.70177	0	0
18	17	18	17	2130	230	1	1	4	15.67	3.70177	4.2161	0	0	0	1	0	0	0	4	7	4.28571	7	4.28571	31	31	130.699	4.2161	114.755	3.70177	527	2	0	1	0	0	7	0	7	0	4.28571	0	4.28571	0	31	0	0	3.70177	0	0
1	0	18	19	2230	230	1	1	6	5.83333	4.42118	4.62723	0	0	0	1	0	0	0	12	16	2.6875	16	2.6875	30.9	30.9	142.982	4.62723	136.615	4.42118	0	0	0	0	1	0	0	0	0	0	0	0	0	0	0	30.9	0	0	4.42118	0
2	1	18	19	2230	230	1	1	2	6.5	4.42118	4.62723	0	0	0	1	0	0	0	3	10	4	10	4	30.9	30.9	142.982	4.62723	136.615	4.42118	30.9	0	0	0	1	0	0	0	0	0	0	0	0	0	0	30.9	0	0	4.42118	0
3	2	18	19	2230	230	1	1	1	2	4.42118	4.62723	0	0	0	1	0	0	0	0	18	2.94444	18	2.94444	30.9	30.9	142.982	4.62723	136.615	4.42118	61.8	0	0	0	1	0	0	0	0	0	0	0	0	0	0	30.9	0	0	4.42118	0
4	3	18	19	2230	230	1	1	1	8	4.42118	4.62723	0	0	0	1	0	0	0	1	16	3.5625	16	3.5625	30.9	30.9	142.982	4.62723	136.615	4.42118	92.7	0	0	0	1	0	0	0	0	0	0	0	0	0	0	30.9	0	0	4.42118	0
5	4	18	19	2230	230	1	1	3	7.33333	4.42118	4.62723	0	0	0	1	0	0	0	0	17	4.76471	17	4.76471	30.9	30.9	142.982	4.62723	136.615	4.42118	123.6	0	0	0	1	0	0	0	0	0	0	0	0	0	0	30.9	0	0	4.42118	0
6	5	18	19	2230	230	1	1	0	0	4.42118	4.62723	0	0	0	1	0	0	0	0	17	3.88235	17	3.88235	30.9	30.9	142.982	4.62723	136.615	4.42118	154.5	0	0	0	1	0	0	0	0	0	0	0	0	0	0	30.9	0	0	4.42118	0
7	6	18	19	2230	230	1	1	0	0	4.42118	4.62723	0	0	0	1	0	0	0	0	16	2.25	16	2.25	30.9	30.9	142.982	4.62723	136.615	4.42118	185.4	1	1	0	0	16	0	16	0	2.25	0	2.25	0	30.9	0	0	4.42118	0	0	4.62723
8	7	18	19	2230	230	1	1	0	0	4.42118	4.62723	0	0	0	1	0	0	0	0	9	4.33333	9	4.33333	30.9	30.9	142.982	4.62723	136.615	4.42118	216.3	1	1	0	0	9	0	9	0	4.33333	0	4.33333	0	30.9	0	0	4.42118	0	0	4.62723
9	8	18	19	2230	230	1	1	4	13.75	4.42118	4.62723	0	0	0	1	0	0	0	1	7	3.85714	7	3.85714	30.9	30.9	142.982	4.62723	136.615	4.42118	247.2	1	1	0	0	7	0	7	0	3.85714	0	3.85714	0	30.9	0	0	4.42118	0	0	4.62723
10	9	18	19	2230	230	1	1	0	0	4.42118	4.62723	0	0	0	1	0	0	0	0	11	5.36364	11	5.36364	30.9	30.9	142.982	4.62723	136.615	4.42118	278.1	1	1	0	0	11	0	11	0	5.36364	0	5.36364	0	30.9	0	0	4.42118	0	0	4.62723
11	10	18	19	2230	230	1	1	1	4	4.42118	4.62723	0	0	0	1	0	0	0	0	9	5.11111	9	5.11111	30.9	30.9	142.982	4.62723	136.615	4.42118	309	1	1	0	0	9	0	9	0	5.11111	0	5.11111	0	30.9	0	0	4.42118	0	0	4.62723
12	11	18	19	2230	230	1	1	1	7	4.42118	4.62723	0	0	0	1	0	0	0	0	10	3.5	10	3.5	30.9	30.9	142.982	4.62723	136.615	4.42118	339.9	1	1	0	0	10	0	10	0	3.5	0	3.5	0	30.9	0	0	4.42118	0	0	4.62723
13	12	18	19	2230	230	1	1	0	0	4.42118	4.62723	0	0	0	1	0	0	0	0	13	3.53846	13	3.53846	30.9	30.9	142.982	4.62723	136.615	4.42118	370.8	2	0	1	0	0	13	0	13	0	3.53846	0	3.53846	0	30.9	0	0	4.42118	0	0
14	13	18	19	2230	230	1	1	1	5	4.42118	4.62723	0	0	0	1	0	0	0	0	15	3.53333	15	3.53333	30.9	30.9	142.982	4.62723	136.615	4.42118	401.7	2	0	1	0	0	15	0	15	0	3.53333	0	3.53333	0	30.9	0	0	4.42118	0	0
15	14	18	19	2230	230	1	1	1	5	4.42118	4.62723	0	0	0	1	0	0	0	0	10	6.2	10	6.2	30.9	30.9	142.982	4.62723	136.615	4.42118	432.6	2	0	1	0	0	10	0	10	0	6.2	0	6.2	0	30.9	0	0	4.42118	0	0
16	15	18	19	2230	230	1	1	3	3.33333	4.42118	4.62723	0	0	0	1	0	0	0	0	12	4	12	4	30.9	30.9	142.982	4.62723	136.615	4.42118	463.5	2	0	1	0	0	12	0	12	0	4	0	4	0	30.9	0	0	4.42118	0	0
17	16	18	19	2230	230	1	1	0	0	4.42118	4.62723	0	0	0	1	0	0	0	6	14	4.64286	14	4.64286	30.9	30.9	142.982	4.62723	136.615	4.42118	494.4	2	0	1	0	0	14	0	14	0	4.64286	0	4.64286	0	30.9	0	0	4.42118	0	0
18	17	18	19	2230	230	1	1	0	0	4.42118	4.62723	0	0	0	1	0	0	0	0	7	3.71429	7	3.71429	30.9	30.9	142.982	4.62723	136.615	4.42118	525.3	2	0	1	0	0	7	0	7	0	3.71429	0	3.71429	0	30.9	0	0	4.42118	0	0
1	0	19	18	2230	230	1	1	6	6.16667	4.42118	4.21513	0	0	0	1	0	0	0	4	16	1.875	16	1.875	29.8	29.8	125.611	4.21513	131.751	4.42118	0	0	0	0	1	0	0	0	0	0	0	0	0	0	0	29.8	0	0	4.42118	0
2	1	19	18	2230	230	1	1	2	5	4.42118	4.21513	0	0	0	1	0	0	0	3	10	3.8	10	3.8	29.8	29.8	125.611	4.21513	131.751	4.42118	29.8	0	0	0	1	0	0	0	0	0	0	0	0	0	0	29.8	0	0	4.42118	0
3	2	19	18	2230	230	1	1	1	1	4.42118	4.21513	0	0	0	1	0	0	0	2	18	2.94444	18	2.94444	29.8	29.8	125.611	4.21513	131.751	4.42118	59.6	0	0	0	1	0	0	0	0	0	0	0	0	0	0	29.8	0	0	4.42118	0
4	3	19	18	2230	230	1	1	1	8	4.42118	4.21513	0	0	0	1	0	0	0	4	16	3.75	16	3.75	29.8	29.8	125.611	4.21513	131.751	4.42118	89.4	0	0	0	1	0	0	0	0	0	0	0	0	0	0	29.8	0	0	4.42118	0
5	4	19	18	2230	230	1	1	3	5.33333	4.42118	4.21513	0	0	0	1	0	0	0	3	17	4.58824	17	4.58824	29.8	29.8	125.611	4.21513	131.751	4.42118	119.2	0	0	0	1	0	0	0	0	0	0	0	0	0	0	29.8	0	0	4.42118	0
6	5	19	18	2230	230	1	1	0	0	4.42118	4.21513	0	0	0	1	0	0	0	0	17	4.17647	17	4.17647	29.8	29.8	125.611	4.21513	131.751	4.42118	149	0	0	0	1	0	0	0	0	0	0	0	0	0	0	29.8	0	0	4.42118	0
7	6	19	18	2230	230	1	1	0	0	4.42118	4.21513	0	0	0	1	0	0	0	0	16	2.5	16	2.5	29.8	29.8	125.611	4.21513	131.751	4.42118	178.8	1	1	0	0	16	0	16	0	2.5	0	2.5	0	29.8	0	0	4.42118	0	0	4.21513
8	7	19	18	2230	230	1	1	0	0	4.42118	4.21513	0	0	0	1	0	0	0	0	9	3.88889	9	3.88889	29.8	29.8	125.611	4.21513	131.751	4.42118	208.6	1	1	0	0	9	0	9	0	3.88889	0	3.88889	0	29.8	0	0	4.42118	0	0	4.21513
9	8	19	18	2230	230	1	1	4	12.5	4.42118	4.21513	0	0	0	1	0	0	0	3	7	3.71429	7	3.71429	29.8	29.8	125.611	4.21513	131.751	4.42118	238.4	1	1	0	0	7	0	7	0	3.71429	0	3.71429	0	29.8	0	0	4.42118	0	0	4.21513
10	9	19	18	2230	230	1	1	0	0	4.42118	4.21513	0	0	0	1	0	0	0	1	10	5.9	10	5.9	29.8	29.8	125.611	4.21513	131.751	4.42118	268.2	1	1	0	0	10	0	10	0	5.9	0	5.9	0	29.8	0	0	4.42118	0	0	4.21513
11	10	19	18	2230	230	1	1	1	2	4.42118	4.21513	0	0	0	1	0	0	0	1	9	5.55556	9	5.55556	29.8	29.8	125.611	4.21513	131.751	4.42118	298	1	1	0	0	9	0	9	0	5.55556	0	5.55556	0	29.8	0	0	4.42118	0	0	4.21513
12	11	19	18	2230	230	1	1	1	8	4.42118	4.21513	0	0	0	1	0	0	0	2	10	3.6	10	3.6	29.8	29.8	125.611	4.21513	131.751	4.42118	327.8	1	1	0	0	10	0	10	0	3.6	0	3.6	0	29.8	0	0	4.42118	0	0	4.21513
13	12	19	18	2230	230	1	1	0	0	4.42118	4.21513	0	0	0	1	0	0	0	0	13	3.69231	13	3.69231	29.8	29.8	125.611	4.21513	131.751	4.42118	357.6	2	0	1	0	0	13	0	13	0	3.69231	0	3.69231	0	29.8	0	0	4.42118	0	0
14	13	19	18	2230	230	1	1	1	4	4.42118	4.21513	0	0	0	1	0	0	0	1	15	3.73333	15	3.73333	29.8	29.8	125.611	4.21513	131.751	4.42118	387.4	2	0	1	0	0	15	0	15	0	3.73333	0	3.73333	0	29.8	0	0	4.42118	0	0
15	14	19	18	2230	230	1	1	1	8	4.42118	4.21513	0	0	0	1	0	0	0	2	10	6	10	6	29.8	29.8	125.611	4.21513	131.751	4.42118	417.2	2	0	1	0	0	10	0	10	0	6	0	6	0	29.8	0	0	4.42118	0	0
16	15	19	18	2230	230	1	1	3	4	4.42118	4.21513	0	0	0	1	0	0	0	3	12	4.16667	12	4.16667	29.8	29.8	125.611	4.21513	131.751	4.42118	447	2	0	1	0	0	12	0	12	0	4.16667	0	4.16667	0	29.8	0	0	4.42118	0	0
17	16	19	18	2230	230	1	1	0	0	4.42118	4.21513	0	0	0	1	0	0	0	0	14	5.07143	14	5.07143	29.8	29.8	125.611	4.21513	131.751	4.42118	476.8	2	0	1	0	0	14	0	14	0	5.07143	0	5.07143	0	29.8	0	0	4.42118	0	0
18	17	19	18	2230	230	1	1	0	0	4.42118	4.21513	0	0	0	1	0	0	0	0	7	4.57143	7	4.57143	29.8	29.8	125.611	4.21513	131.751	4.42118	506.6	2	0	1	0	0	7	0	7	0	4.57143	0	4.57143	0	29.8	0	0	4.42118	0	0
1	0	19	20	2330	230	1	1	2	8	2.46055	3.16	0	0	0	1	0	0	0	5	9	2.88889	9	2.88889	29.9	29.9	94.484	3.16	73.5704	2.46055	0	0	0	0	1	0	0	0	0	0	0	0	0	0	0	29.9	0	0	2.46055	0
2	1	19	20	2330	230	1	1	7	5.07692	2.46055	3.16	0	0	0	1	0	0	0	14	19	3.05	20	3.05	29.9	29.9	94.484	3.16	73.5704	2.46055	29.9	0	0	0	1	0	0	0	0	0	0	0	0	0	0	29.9	0	0	2.46055	0
3	2	19	20	2330	230	1	1	4	3.75	2.46055	3.16	0	0	0	1	0	0	0	0	5	3	5	3	29.9	29.9	94.484	3.16	73.5704	2.46055	59.8	0	0	0	1	0	0	0	0	0	0	0	0	0	0	29.9	0	0	2.46055	0
4	3	19	20	2330	230	1	1	5	3.4	2.46055	3.16	0	0	0	1	0	0	0	3	14	3.07143	14	3.07143	29.9	29.9	94.484	3.16	73.5704	2.46055	89.7	0	0	0	1	0	0	0	0	0	0	0	0	0	0	29.9	0	0	2.46055	0
5	4	19	20	2330	230	1	1	0	0	2.46055	3.16	0	0	0	1	0	0	0	0	8	4	8	4	29.9	29.9	94.484	3.16	73.5704	2.46055	119.6	0	0	0	1	0	0	0	0	0	0	0	0	0	0	29.9	0	0	2.46055	0
6	5	19	20	2330	230	1	1	0	0	2.46055	3.16	0	0	0	1	0	0	0	1	13	2.84615	13	2.84615	29.9	29.9	94.484	3.16	73.5704	2.46055	149.5	0	0	0	1	0	0	0	0	0	0	0	0	0	0	29.9	0	0	2.46055	0
7	6	19	20	2330	230	1	1	0	0	2.46055	3.16	0	0	0	1	0	0	0	0	3	6.66667	3	6.66667	29.9	29.9	94.484	3.16	73.5704	2.46055	179.4	1	1	0	0	3	0	3	0	6.66667	0	6.66667	0	29.9	0	0	2.46055	0	0	3.16
8	7	19	20	2330	230	1	1	0	0	2.46055	3.16	0	0	0	1	0	0	0	0	5	3	5	3	29.9	29.9	94.484	3.16	73.5704	2.46055	209.3	1	1	0	0	5	0	5	0	3	0	3	0	29.9	0	0	2.46055	0	0	3.16
9	8	19	20	2330	230	1	1	0	0	2.46055	3.16	0	0	0	1	0	0	0	0	6	3.66667	6	3.66667	29.9	29.9	94.484	3.16	73.5704	2.46055	239.2	1	1	0	0	6	0	6	0	3.66667	0	3.66667	0	29.9	0	0	2.46055	0	0	3.16
10	9	19	20	2330	230	1	1	0	0	2.46055	3.16	0	0	0	1	0	0	0	0	3	2.66667	3	2.66667	29.9	29.9	94.484	3.16	73.5704	2.46055	269.1	1	1	0	0	3	0	3	0	2.66667	0	2.66667	0	29.9	0	0	2.46055	0	0	3.16
11	10	19	20	2330	230	1	1	0	0	2.46055	3.16	0	0	0	1	0	0	0	0	1	2	1	2	29.9	29.9	94.484	3.16	73.5704	2.46055	299	1	1	0	0	1	0	1	0	2	0	2	0	29.9	0	0	2.46055	0	0	3.16
12	11	19	20	2330	230	1	1	0	0	2.46055	3.16	0	0	0	1	0	0	0	0	5	5.8	5	5.8	29.9	29.9	94.484	3.16	73.5704	2.46055	328.9	1	1	0	0	5	0	5	0	5.8	0	5.8	0	29.9	0	0	2.46055	0	0	3.16
13	12	19	20	2330	230	1	1	1	3	2.46055	3.16	0	0	0	1	0	0	0	1	3	6.33333	3	6.33333	29.9	29.9	94.484	3.16	73.5704	2.46055	358.8	2	0	1	0	0	3	0	3	0	6.33333	0	6.33333	0	29.9	0	0	2.46055	0	0
14	13	19	20	2330	230	1	1	0	0	2.46055	3.16	0	0	0	1	0	0	0	0	5	5	5	5	29.9	29.9	94.484	3.16	73.5704	2.46055	388.7	2	0	1	0	0	5	0	5	0	5	0	5	0	29.9	0	0	2.46055	0	0
15	14	19	20	2330	230	1	1	4	3.75	2.46055	3.16	0	0	0	1	0	0	0	2	4	4.25	4	4.25	29.9	29.9	94.484	3.16	73.5704	2.46055	418.6	2	0	1	0	0	4	0	4	0	4.25	0	4.25	0	29.9	0	0	2.46055	0	0
16	15	19	20	2330	230	1	1	1	4	2.46055	3.16	0	0	0	1	0	0	0	3	4	7.3333	4	7.1	29.9	29.9	94.484	3.16	73.5704	2.46055	448.5	2	0	1	0	0	4	0	4	0	7.3333	0	7.1	0	29.9	0	0	2.46055	0	0
17	16	19	20	2330	230	1	1	2	7	2.46055	3.16	0	0	0	1	0	0	0	2	6	7.16667	6	7.1	29.9	29.9	94.484	3.16	73.5704	2.46055	478.4	2	0	1	0	0	6	0	6	0	7.16667	0	7.1	0	29.9	0	0	2.46055	0	0
18	17	19	20	2330	230	1	1	2	4	2.46055	3.16	0	0	0	1	0	0	0	4	8	3.5	8	3.5	29.9	29.9	94.484	3.16	73.5704	2.46055	508.3	2	0	1	0	0	8	0	8	0	3.5	0	3.5	0	29.9	0	0	2.46055	0	0
1	0	20	19	2330	230	1	1	2	6	2.46055	1.7611	0	0	0	1	0	0	0	0	9	2.55556	9	2.55556	28.4	28.4	50.0152	1.7611	69.8796	2.46055	0	0	0	0	1	0	0	0	0	0	0	0	0	0	0	28.4	0	0	2.46055	0
2	1	20	19	2330	230	1	1	7	4.69231	2.46055	1.7611	0	0	0	1	0	0	0	5	19	3.1	20	3.1	28.4	28.4	50.0152	1.7611	69.8796	2.46055	28.4	0	0	0	1	0	0	0	0	0	0	0	0	0	0	28.4	0	0	2.46055	0
3	2	20	19	2330	230	1	1	4	3.25	2.46055	1.7611	0	0	0	1	0	0	0	4	5	3	5	3	28.4	28.4	50.0152	1.7611	69.8796	2.46055	56.8	0	0	0	1	0	0	0	0	0	0	0	0	0	0	28.4	0	0	2.46055	0
4	3	20	19	2330	230	1	1	5	3.6	2.46055	1.7611	0	0	0	1	0	0	0	3	14	2.64286	14	2.64286	28.4	28.4	50.0152	1.7611	69.8796	2.46055	85.2	0	0	0	1	0	0	0	0	0	0	0	0	0	0	28.4	0	0	2.46055	0
5	4	20	19	2330	230	1	1	0	0	2.46055	1.7611	0	0	0	1	0	0	0	0	8	3.375	8	3.375	28.4	28.4	50.0152	1.7611	69.8796	2.46055	113.6	0	0	0	1	0	0	0	0	0	0	0	0	0	0	28.4	0	0	2.46055	0
6	5	20	19	2330	230	1	1	0	0	2.46055	1.7611	0	0	0	1	0	0	0	0	13	2.92308	13	2.92308	28.4	28.4	50.0152	1.7611	69.8796	2.46055	142	0	0	0	1	0	0	0	0	0	0	0	0	0	0	28.4	0	0	2.46055	0
7	6	20	19	2330	230	1	1	0	0	2.46055	1.7611	0	0	0	1	0	0	0	0	3	7	3	7	28.4	28.4	50.0152	1.7611	69.8796	2.46055	170.4	1	1	0	0	3	0	3	0	7	0	7	0	28.4	0	0	2.46055	0	0	1.7611
8	7	20	19	2330	230	1	1	0	0	2.46055	1.7611	0	0	0	1	0	0	0	0	5	3.4	5	3.4	28.4	28.4	50.0152	1.7611	69.8796	2.46055	198.8	1	1	0	0	5	0	5	0	3.4	0	3.4	0	28.4	0	0	2.46055	0	0	1.7611
9	8	20	19	2330	230	1	1	0	0	2.46055	1.7611	0	0	0	1	0	0	0	0	6	3.5	6	3.5	28.4	28.4	50.0152	1.7611	69.8796	2.46055	227.2	1	1	0	0	6	0	6	0	3.5	0	3.5	0	28.4	0	0	2.46055	0	0	1.7611
10	9	20	19	2330	230	1	1	0	0	2.46055	1.7611	0	0	0	1	0	0	0	0	3	3	3	3	28.4	28.4	50.0152	1.7611	69.8796	2.46055	255.6	1	1	0	0	3	0	3	0	3	0	3	0	28.4	0	0	2.46055	0	0	1.7611
11	10	20	19	2330	230	1	1	0	0	2.46055	1.7611	0	0	0	1	0	0	0	1	1	2	1	2	28.4	28.4	50.0152	1.7611	69.8796	2.46055	284	1	1	0	0	1	0	1	0	2	0	2	0	28.4	0	0	2.46055	0	0	1.7611
12	11	20	19	2330	230	1	1	0	0	2.46055	1.7611	0	0	0	1	0	0	0	0	5	5.4	5	5.4	28.4	28.4	50.0152	1.7611	69.8796	2.46055	312.4	1	1	0	0	5	0	5	0	5.4	0	5.4	0	28.4	0	0	2.46055	0	0	1.7611
13	12	20	19	2330	230	1	1	1	2	2.46055	1.7611	0	0	0	1	0	0	0	0	3	5.33333	3	5.33333	28.4	28.4	50.0152	1.7611	69.8796	2.46055	340.8	2	0	1	0	0	3	0	3	0	5.33333	0	5.33333	0	28.4	0	0	2.46055	0	0
14	13	20	19	2330	230	1	1	0	0	2.46055	1.7611	0	0	0	1	0	0	0	0	5	4	5	4	28.4	28.4	50.0152	1.7611	69.8796	2.46055	369.2	2	0	1	0	0	5	0	5	0	4	0	4	0	28.4	0	0	2.46055	0	0
15	14	20	19	2330	230	1	1	4	3	2.46055	1.7611	0	0	0	1	0	0	0	2	4	4.75	4	4.75	28.4	28.4	50.0152	1.7611	69.8796	2.46055	397.6	2	0	1	0	0	4	0	4	0	4.75	0	4.75	0	28.4	0	0	2.46055	0	0
16	15	20	19	2330	230	1	1	1	2	2.46055	1.7611	0	0	0	1	0	0	0	0	4	7	4	7	28.4	28.4	50.0152	1.7611	69.8796	2.46055	426	2	0	1	0	0	4	0	4	0	7	0	7	0	28.4	0	0	2.46055	0	0
17	16	20	19	2330	230	1	1	2	5	2.46055	1.7611	0	0	0	1	0	0	0	2	6	7.3333	6	7.1	28.4	28.4	50.0152	1.7611	69.8796	2.46055	454.4	2	0	1	0	0	6	0	6	0	7.3333	0	7.1	0	28.4	0	0	2.46055	0	0
18	17	20	19	2330	230	1	1	2	1.5	2.46055	1.7611	0	0	0	1	0	0	0	0	8	3.125	8	3.125	28.4	28.4	50.0152	1.7611	69.8796	2.46055	482.8	2	0	1	0	0	8	0	8	0	3.125	0	3.125	0	28.4	0	0	2.46055	0	0
1	0	17	20	2430	230	1	1	2	7	1.73173	2.0607	0	0	0	1	0	0	0	2	13	6.07692	13	6.07692	30.5	30.5	62.8514	2.0607	52.8179	1.73173	0	0	0	0	1	0	0	0	0	0	0	0	0	0	0	30.5	0	0	1.73173	0
2	1	17	20	2430	230	1	1	7	6.66667	1.73173	2.0607	0	0	0	1	0	0	0	6	19	3.15385	24	3.15385	30.5	30.5	62.8514	2.0607	52.8179	1.73173	30.5	0	0	0	1	0	0	0	0	0	0	0	0	0	0	30.5	0	0	1.73173	0
3	2	17	20	2430	230	1	1	1	3	1.73173	2.0607	0	0	0	1	0	0	0	1	17	2.64706	17	2.64706	30.5	30.5	62.8514	2.0607	52.8179	1.73173	61	0	0	0	1	0	0	0	0	0	0	0	0	0	0	30.5	0	0	1.73173	0
4	3	17	20	2430	230	1	1	7	4.5	1.73173	2.0607	0	0	0	1	0	0	0	7	14	2.42857	14	2.42857	30.5	30.5	62.8514	2.0607	52.8179	1.73173	91.5	0	0	0	1	0	0	0	0	0	0	0	0	0	0	30.5	0	0	1.73173	0
5	4	17	20	2430	230	1	1	4	5.25	1.73173	2.0607	0	0	0	1	0	0	0	3	7	2.42857	7	2.42857	30.5	30.5	62.8514	2.0607	52.8179	1.73173	122	0	0	0	1	0	0	0	0	0	0	0	0	0	0	30.5	0	0	1.73173	0
6	5	17	20	2430	230	1	1	1	2	1.73173	2.0607	0	0	0	1	0	0	0	1	5	3.8	5	3.8	30.5	30.5	62.8514	2.0607	52.8179	1.73173	152.5	0	0	0	1	0	0	0	0	0	0	0	0	0	0	30.5	0	0	1.73173	0
7	6	17	20	2430	230	1	1	7	8.8	1.73173	2.0607	0	0	0	1	0	0	0	13	15	3.2	15	3.2	30.5	30.5	62.8514	2.0607	52.8179	1.73173	183	1	1	0	0	15	0	15	0	3.2	0	3.2	0	30.5	0	0	1.73173	0	0	2.0607
8	7	17	20	2430	230	1	1	3	2.33333	1.73173	2.0607	0	0	0	1	0	0	0	1	8	2.625	8	2.625	30.5	30.5	62.8514	2.0607	52.8179	1.73173	213.5	1	1	0	0	8	0	8	0	2.625	0	2.625	0	30.5	0	0	1.73173	0	0	2.0607
9	8	17	20	2430	230	1	1	7	7.22222	1.73173	2.0607	0	0	0	1	0	0	0	8	7	3	7	3	30.5	30.5	62.8514	2.0607	52.8179	1.73173	244	1	1	0	0	7	0	7	0	3	0	3	0	30.5	0	0	1.73173	0	0	2.0607
10	9	17	20	2430	230	1	1	7	11.9	1.73173	2.0607	0	0	0	1	0	0	0	11	4	3.25	4	3.25	30.5	30.5	62.8514	2.0607	52.8179	1.73173	274.5	1	1	0	0	4	0	4	0	3.25	0	3.25	0	30.5	0	0	1.73173	0	0	2.0607
11	10	17	20	2430	230	1	1	7	9.08333	1.73173	2.0607	0	0	0	1	0	0	0	16	19	2.57895	19	2.57895	30.5	30.5	62.8514	2.0607	52.8179	1.73173	305	1	1	0	0	19	0	19	0	2.57895	0	2.57895	0	30.5	0	0	1.73173	0	0	2.0607
12	11	17	20	2430	230	1	1	7	5.05263	1.73173	2.0607	0	0	0	1	0	0	0	18	18	3.55556	18	3.55556	30.5	30.5	62.8514	2.0607	52.8179	1.73173	335.5	1	1	0	0	18	0	18	0	3.55556	0	3.55556	0	30.5	0	0	1.73173	0	0	2.0607
13	12	17	20	2430	230	1	1	7	6.375	1.73173	2.0607	0	0	0	1	0	0	0	21	13	3.46154	13	3.46154	30.5	30.5	62.8514	2.0607	52.8179	1.73173	366	2	0	1	0	0	13	0	13	0	3.46154	0	3.46154	0	30.5	0	0	1.73173	0	0
14	13	17	20	2430	230	1	1	6	8	1.73173	2.0607	0	0	0	1	0	0	0	11	13	3.15385	13	3.15385	30.5	30.5	62.8514	2.0607	52.8179	1.73173	396.5	2	0	1	0	0	13	0	13	0	3.15385	0	3.15385	0	30.5	0	0	1.73173	0	0
15	14	17	20	2430	230	1	1	7	6.3	1.73173	2.0607	0	0	0	1	0	0	0	10	1	3	1	3	30.5	30.5	62.8514	2.0607	52.8179	1.73173	427	2	0	1	0	0	1	0	1	0	3	0	3	0	30.5	0	0	1.73173	0	0
16	15	17	20	2430	230	1	1	7	9.53333	1.73173	2.0607	0	0	0	1	0	0	0	14	15	3.4	15	3.4	30.5	30.5	62.8514	2.0607	52.8179	1.73173	457.5	2	0	1	0	0	15	0	15	0	3.4	0	3.4	0	30.5	0	0	1.73173	0	0
17	16	17	20	2430	230	1	1	7	7.82353	1.73173	2.0607	0	0	0	1	0	0	0	27	8	6	8	6	30.5	30.5	62.8514	2.0607	52.8179	1.73173	488	2	0	1	0	0	8	0	8	0	6	0	6	0	30.5	0	0	1.73173	0	0
18	17	17	20	2430	230	1	1	7	13.6	1.73173	2.0607	0	0	0	1	0	0	0	13	13	7.23077	13	7.1	30.5	30.5	62.8514	2.0607	52.8179	1.73173	518.5	2	0	1	0	0	13	0	13	0	7.23077	0	7.1	0	30.5	0	0	1.73173	0	0
1	0	20	17	2430	230	1	1	3	3.66667	1.73173	1.40277	0	0	0	1	0	0	0	0	13	6.46154	13	6.46154	28.3	28.3	39.6983	1.40277	49.0081	1.73173	0	0	0	0	1	0	0	0	0	0	0	0	0	0	0	28.3	0	0	1.73173	0
2	1	20	17	2430	230	1	1	7	5.58333	1.73173	1.40277	0	0	0	1	0	0	0	12	19	3.26923	24	3.26923	28.3	28.3	39.6983	1.40277	49.0081	1.73173	28.3	0	0	0	1	0	0	0	0	0	0	0	0	0	0	28.3	0	0	1.73173	0
3	2	20	17	2430	230	1	1	1	2	1.73173	1.40277	0	0	0	1	0	0	0	1	17	2.82353	17	2.82353	28.3	28.3	39.6983	1.40277	49.0081	1.73173	56.6	0	0	0	1	0	0	0	0	0	0	0	0	0	0	28.3	0	0	1.73173	0
4	3	20	17	2430	230	1	1	7	4.5	1.73173	1.40277	0	0	0	1	0	0	0	6	13	2.76923	13	2.76923	28.3	28.3	39.6983	1.40277	49.0081	1.73173	84.9	0	0	0	1	0	0	0	0	0	0	0	0	0	0	28.3	0	0	1.73173	0
5	4	20	17	2430	230	1	1	4	6.25	1.73173	1.40277	0	0	0	1	0	0	0	1	7	3.28571	7	3.28571	28.3	28.3	39.6983	1.40277	49.0081	1.73173	113.2	0	0	0	1	0	0	0	0	0	0	0	0	0	0	28.3	0	0	1.73173	0
6	5	20	17	2430	230	1	1	2	1	1.73173	1.40277	0	0	0	1	0	0	0	0	5	3.4	5	3.4	28.3	28.3	39.6983	1.40277	49.0081	1.73173	141.5	0	0	0	1	0	0	0	0	0	0	0	0	0	0	28.3	0	0	1.73173	0
7	6	20	17	2430	230	1	1	7	8.9	1.73173	1.40277	0	0	0	1	0	0	0	4	15	2.8	15	2.8	28.3	28.3	39.6983	1.40277	49.0081	1.73173	169.8	1	1	0	0	15	0	15	0	2.8	0	2.8	0	28.3	0	0	1.73173	0	0	1.40277
8	7	20	17	2430	230	1	1	3	3	1.73173	1.40277	0	0	0	1	0	0	0	2	8	2.875	8	2.875	28.3	28.3	39.6983	1.40277	49.0081	1.73173	198.1	1	1	0	0	8	0	8	0	2.875	0	2.875	0	28.3	0	0	1.73173	0	0	1.40277
9	8	20	17	2430	230	1	1	7	6.77778	1.73173	1.40277	0	0	0	1	0	0	0	5	7	2.85714	7	2.85714	28.3	28.3	39.6983	1.40277	49.0081	1.73173	226.4	1	1	0	0	7	0	7	0	2.85714	0	2.85714	0	28.3	0	0	1.73173	0	0	1.40277
10	9	20	17	2430	230	1	1	7	11.4	1.73173	1.40277	0	0	0	1	0	0	0	1	4	3	4	3	28.3	28.3	39.6983	1.40277	49.0081	1.73173	254.7	1	1	0	0	4	0	4	0	3	0	3	0	28.3	0	0	1.73173	0	0	1.40277
11	10	20	17	2430	230	1	1	7	9	1.73173	1.40277	0	0	0	1	0	0	0	4	19	2.68421	19	2.68421	28.3	28.3	39.6983	1.40277	49.0081	1.73173	283	1	1	0	0	19	0	19	0	2.68421	0	2.68421	0	28.3	0	0	1.73173	0	0	1.40277
12	11	20	17	2430	230	1	1	7	4.73684	1.73173	1.40277	0	0	0	1	0	0	0	6	18	3.61111	18	3.61111	28.3	28.3	39.6983	1.40277	49.0081	1.73173	311.3	1	1	0	0	18	0	18	0	3.61111	0	3.61111	0	28.3	0	0	1.73173	0	0	1.40277
13	12	20	17	2430	230	1	1	7	5.875	1.73173	1.40277	0	0	0	1	0	0	0	3	13	3.38462	13	3.38462	28.3	28.3	39.6983	1.40277	49.0081	1.73173	339.6	2	0	1	0	0	13	0	13	0	3.38462	0	3.38462	0	28.3	0	0	1.73173	0	0
14	13	20	17	2430	230	1	1	6	7.66667	1.73173	1.40277	0	0	0	1	0	0	0	17	13	2.76923	13	2.76923	28.3	28.3	39.6983	1.40277	49.0081	1.73173	367.9	2	0	1	0	0	13	0	13	0	2.76923	0	2.76923	0	28.3	0	0	1.73173	0	0
15	14	20	17	2430	230	1	1	7	6.1	1.73173	1.40277	0	0	0	1	0	0	0	4	1	4	1	4	28.3	28.3	39.6983	1.40277	49.0081	1.73173	396.2	2	0	1	0	0	1	0	1	0	4	0	4	0	28.3	0	0	1.73173	0	0
16	15	20	17	2430	230	1	1	7	8.4	1.73173	1.40277	0	0	0	1	0	0	0	7	15	3.13333	15	3.13333	28.3	28.3	39.6983	1.40277	49.0081	1.73173	424.5	2	0	1	0	0	15	0	15	0	3.13333	0	3.13333	0	28.3	0	0	1.73173	0	0
17	16	20	17	2430	230	1	1	7	6.58824	1.73173	1.40277	0	0	0	1	0	0	0	8	8	6	8	6	28.3	28.3	39.6983	1.40277	49.0081	1.73173	452.8	2	0	1	0	0	8	0	8	0	6	0	6	0	28.3	0	0	1.73173	0	0
18	17	20	17	2430	230	1	1	7	11.9	1.73173	1.40277	0	0	0	1	0	0	0	4	12	7.3333	12	7.1	28.3	28.3	39.6983	1.40277	49.0081	1.73173	481.1	2	0	1	0	0	12	0	12	0	7.3333	0	7.1	0	28.3	0	0	1.73173	0	0
1	0	21	22	3130	330	1	0	0	0	2.99823	1.9272	0	0	0	0	1	0	0	0	15	7.3333	15	7.1	29.7	0	57.2378	0	89.0475	0	0	0	0	0	1	0	0	0	0	0	0	0	0	0	0	29.7	0	0	2.99823	0
2	1	21	22	3130	330	1	0	0	0	2.99823	1.9272	0	0	0	0	1	0	0	0	19	4.8	20	4.8	29.7	0	57.2378	0	89.0475	0	29.7	0	0	0	1	0	0	0	0	0	0	0	0	0	0	29.7	0	0	2.99823	0
3	2	21	22	3130	330	1	0	0	0	2.99823	1.9272	0	0	0	0	1	0	0	0	16	6.75	16	6.75	29.7	0	57.2378	0	89.0475	0	59.4	0	0	0	1	0	0	0	0	0	0	0	0	0	0	29.7	0	0	2.99823	0
4	3	21	22	3130	330	1	0	0	0	2.99823	1.9272	0	0	0	0	1	0	0	0	19	6.54839	24	6.54839	29.7	0	57.2378	0	89.0475	0	89.1	0	0	0	1	0	0	0	0	0	0	0	0	0	0	29.7	0	0	2.99823	0
5	4	21	22	3130	330	1	0	1	3	2.99823	1.9272	0	0	0	0	1	0	0	0	15	6.8	15	6.8	29.7	0	57.2378	0	89.0475	0	118.8	0	0	0	1	0	0	0	0	0	0	0	0	0	0	29.7	0	0	2.99823	0
6	5	21	22	3130	330	1	0	0	0	2.99823	1.9272	0	0	0	0	1	0	0	0	3	2.66667	3	2.66667	29.7	0	57.2378	0	89.0475	0	148.5	0	0	0	1	0	0	0	0	0	0	0	0	0	0	29.7	0	0	2.99823	0
7	6	21	22	3130	330	1	0	0	0	2.99823	1.9272	0	0	0	0	1	0	0	0	6	1.83333	6	1.83333	29.7	0	57.2378	0	89.0475	0	178.2	1	1	0	0	6	0	6	0	1.83333	0	1.83333	0	29.7	0	0	2.99823	0	0	1.9272
8	7	21	22	3130	330	1	0	0	0	2.99823	1.9272	0	0	0	0	1	0	0	0	10	4.2	10	4.2	29.7	0	57.2378	0	89.0475	0	207.9	1	1	0	0	10	0	10	0	4.2	0	4.2	0	29.7	0	0	2.99823	0	0	1.9272
9	8	21	22	3130	330	1	0	0	0	2.99823	1.9272	0	0	0	0	1	0	0	0	11	5.09091	11	5.09091	29.7	0	57.2378	0	89.0475	0	237.6	1	1	0	0	11	0	11	0	5.09091	0	5.09091	0	29.7	0	0	2.99823	0	0	1.9272
10	9	21	22	3130	330	1	0	0	0	2.99823	1.9272	0	0	0	0	1	0	0	0	7	3.42857	7	3.42857	29.7	0	57.2378	0	89.0475	0	267.3	1	1	0	0	7	0	7	0	3.42857	0	3.42857	0	29.7	0	0	2.99823	0	0	1.9272
11	10	21	22	3130	330	1	0	1	1	2.99823	1.9272	0	0	0	0	1	0	0	0	6	1.83333	6	1.83333	29.7	0	57.2378	0	89.0475	0	297	1	1	0	0	6	0	6	0	1.83333	0	1.83333	0	29.7	0	0	2.99823	0	0	1.9272
12	11	21	22	3130	330	1	0	0	0	2.99823	1.9272	0	0	0	0	1	0	0	0	5	3.4	5	3.4	29.7	0	57.2378	0	89.0475	0	326.7	1	1	0	0	5	0	5	0	3.4	0	3.4	0	29.7	0	0	2.99823	0	0	1.9272
13	12	21	22	3130	330	1	0	4	14.75	2.99823	1.9272	0	0	0	0	1	0	0	4	19	3.27273	22	3.27273	29.7	0	57.2378	0	89.0475	0	356.4	2	0	1	0	0	19	0	19	0	3.27273	0	3.27273	0	29.7	0	0	2.99823	0	0
14	13	21	22	3130	330	1	0	7	6.2	2.99823	1.9272	0	0	0	0	1	0	0	13	17	6.11765	17	6.11765	29.7	0	57.2378	0	89.0475	0	386.1	2	0	1	0	0	17	0	17	0	6.11765	0	6.11765	0	29.7	0	0	2.99823	0	0
15	14	21	22	3130	330	1	0	4	4.5	2.99823	1.9272	0	0	0	0	1	0	0	0	16	3.125	16	3.125	29.7	0	57.2378	0	89.0475	0	415.8	2	0	1	0	0	16	0	16	0	3.125	0	3.125	0	29.7	0	0	2.99823	0	0
16	15	21	22	3130	330	1	0	3	7.66667	2.99823	1.9272	0	0	0	0	1	0	0	1	12	4	12	4	29.7	0	57.2378	0	89.0475	0	445.5	2	0	1	0	0	12	0	12	0	4	0	4	0	29.7	0	0	2.99823	0	0
17	16	21	22	3130	330	1	0	0	0	2.99823	1.9272	0	0	0	0	1	0	0	0	15	5.33333	15	5.33333	29.7	0	57.2378	0	89.0475	0	475.2	2	0	1	0	0	15	0	15	0	5.33333	0	5.33333	0	29.7	0	0	2.99823	0	0
18	17	21	22	3130	330	1	0	0	0	2.99823	1.9272	0	0	0	0	1	0	0	0	19	3.3913	23	3.3913	29.7	0	57.2378	0	89.0475	0	504.9	2	0	1	0	0	19	0	19	0	3.3913	0	3.3913	0	29.7	0	0	2.99823	0	0
1	0	22	21	3130	330	1	0	0	0	2.99823	4.06927	0	0	0	0	1	0	0	0	15	7.3333	15	7.1	33.9	0	137.948	0	101.64	0	0	0	0	0	1	0	0	0	0	0	0	0	0	0	0	33.9	0	0	2.99823	0
2	1	22	21	3130	330	1	0	0	0	2.99823	4.06927	0	0	0	0	1	0	0	0	19	4.8	20	4.8	33.9	0	137.948	0	101.64	0	33.9	0	0	0	1	0	0	0	0	0	0	0	0	0	0	33.9	0	0	2.99823	0
3	2	22	21	3130	330	1	0	0	0	2.99823	4.06927	0	0	0	0	1	0	0	0	16	6.75	16	6.75	33.9	0	137.948	0	101.64	0	67.8	0	0	0	1	0	0	0	0	0	0	0	0	0	0	33.9	0	0	2.99823	0
4	3	22	21	3130	330	1	0	0	0	2.99823	4.06927	0	0	0	0	1	0	0	0	19	6.70968	24	6.70968	33.9	0	137.948	0	101.64	0	101.7	0	0	0	1	0	0	0	0	0	0	0	0	0	0	33.9	0	0	2.99823	0
5	4	22	21	3130	330	1	0	1	4	2.99823	4.06927	0	0	0	0	1	0	0	1	15	6.86667	15	6.86667	33.9	0	137.948	0	101.64	0	135.6	0	0	0	1	0	0	0	0	0	0	0	0	0	0	33.9	0	0	2.99823	0
6	5	22	21	3130	330	1	0	0	0	2.99823	4.06927	0	0	0	0	1	0	0	0	3	3.33333	3	3.33333	33.9	0	137.948	0	101.64	0	169.5	0	0	0	1	0	0	0	0	0	0	0	0	0	0	33.9	0	0	2.99823	0
7	6	22	21	3130	330	1	0	0	0	2.99823	4.06927	0	0	0	0	1	0	0	0	6	2.33333	6	2.33333	33.9	0	137.948	0	101.64	0	203.4	1	1	0	0	6	0	6	0	2.33333	0	2.33333	0	33.9	0	0	2.99823	0	0	4.06927
8	7	22	21	3130	330	1	0	0	0	2.99823	4.06927	0	0	0	0	1	0	0	0	10	4.4	10	4.4	33.9	0	137.948	0	101.64	0	237.3	1	1	0	0	10	0	10	0	4.4	0	4.4	0	33.9	0	0	2.99823	0	0	4.06927
9	8	22	21	3130	330	1	0	0	0	2.99823	4.06927	0	0	0	0	1	0	0	0	11	5	11	5	33.9	0	137.948	0	101.64	0	271.2	1	1	0	0	11	0	11	0	5	0	5	0	33.9	0	0	2.99823	0	0	4.06927
10	9	22	21	3130	330	1	0	0	0	2.99823	4.06927	0	0	0	0	1	0	0	0	7	3.57143	7	3.57143	33.9	0	137.948	0	101.64	0	305.1	1	1	0	0	7	0	7	0	3.57143	0	3.57143	0	33.9	0	0	2.99823	0	0	4.06927
11	10	22	21	3130	330	1	0	1	2	2.99823	4.06927	0	0	0	0	1	0	0	1	6	2.5	6	2.5	33.9	0	137.948	0	101.64	0	339	1	1	0	0	6	0	6	0	2.5	0	2.5	0	33.9	0	0	2.99823	0	0	4.06927
12	11	22	21	3130	330	1	0	0	0	2.99823	4.06927	0	0	0	0	1	0	0	0	5	3.4	5	3.4	33.9	0	137.948	0	101.64	0	372.9	1	1	0	0	5	0	5	0	3.4	0	3.4	0	33.9	0	0	2.99823	0	0	4.06927
13	12	22	21	3130	330	1	0	4	10.75	2.99823	4.06927	0	0	0	0	1	0	0	1	19	3.31818	22	3.31818	33.9	0	137.948	0	101.64	0	406.8	2	0	1	0	0	19	0	19	0	3.31818	0	3.31818	0	33.9	0	0	2.99823	0	0
14	13	22	21	3130	330	1	0	7	6.125	2.99823	4.06927	0	0	0	0	1	0	0	22	17	6.11765	17	6.11765	33.9	0	137.948	0	101.64	0	440.7	2	0	1	0	0	17	0	17	0	6.11765	0	6.11765	0	33.9	0	0	2.99823	0	0
15	14	22	21	3130	330	1	0	4	4.5	2.99823	4.06927	0	0	0	0	1	0	0	6	15	3.86667	15	3.86667	33.9	0	137.948	0	101.64	0	474.6	2	0	1	0	0	15	0	15	0	3.86667	0	3.86667	0	33.9	0	0	2.99823	0	0
16	15	22	21	3130	330	1	0	3	7.33333	2.99823	4.06927	0	0	0	0	1	0	0	5	12	4.08333	12	4.08333	33.9	0	137.948	0	101.64	0	508.5	2	0	1	0	0	12	0	12	0	4.08333	0	4.08333	0	33.9	0	0	2.99823	0	0
17	16	22	21	3130	330	1	0	0	0	2.99823	4.06927	0	0	0	0	1	0	0	1	16	5.5625	16	5.5625	33.9	0	137.948	0	101.64	0	542.4	2	0	1	0	0	16	0	16	0	5.5625	0	5.5625	0	33.9	0	0	2.99823	0	0
18	17	22	21	3130	330	1	0	0	0	2.99823	4.06927	0	0	0	0	1	0	0	0	19	3.47826	23	3.47826	33.9	0	137.948	0	101.64	0	576.3	2	0	1	0	0	19	0	19	0	3.47826	0	3.47826	0	33.9	0	0	2.99823	0	0
1	0	22	23	3230	330	1	0	0	0	3.61213	3.58683	0	0	0	0	1	0	0	0	16	4.75	16	4.75	33.9	0	121.594	0	122.451	0	0	0	0	0	1	0	0	0	0	0	0	0	0	0	0	33.9	0	0	3.61213	0
2	1	22	23	3230	330	1	0	0	0	3.61213	3.58683	0	0	0	0	1	0	0	0	13	7	13	7	33.9	0	121.594	0	122.451	0	33.9	0	0	0	1	0	0	0	0	0	0	0	0	0	0	33.9	0	0	3.61213	0
3	2	22	23	3230	330	1	0	0	0	3.61213	3.58683	0	0	0	0	1	0	0	0	19	5.84211	19	5.84211	33.9	0	121.594	0	122.451	0	67.8	0	0	0	1	0	0	0	0	0	0	0	0	0	0	33.9	0	0	3.61213	0
4	3	22	23	3230	330	1	0	2	4	3.61213	3.58683	0	0	0	0	1	0	0	0	19	7.3913	23	7.1	33.9	0	121.594	0	122.451	0	101.7	0	0	0	1	0	0	0	0	0	0	0	0	0	0	33.9	0	0	3.61213	0
5	4	22	23	3230	330	1	0	3	7.66667	3.61213	3.58683	0	0	0	0	1	0	0	2	19	5.72727	22	5.72727	33.9	0	121.594	0	122.451	0	135.6	0	0	0	1	0	0	0	0	0	0	0	0	0	0	33.9	0	0	3.61213	0
6	5	22	23	3230	330	1	0	0	0	3.61213	3.58683	0	0	0	0	1	0	0	0	7	5	7	5	33.9	0	121.594	0	122.451	0	169.5	0	0	0	1	0	0	0	0	0	0	0	0	0	0	33.9	0	0	3.61213	0
7	6	22	23	3230	330	1	0	2	9	3.61213	3.58683	0	0	0	0	1	0	0	1	19	4.29167	24	4.29167	33.9	0	121.594	0	122.451	0	203.4	1	1	0	0	19	0	24	0	4.29167	0	4.29167	0	33.9	0	0	3.61213	0	0	3.58683
8	7	22	23	3230	330	1	0	2	11	3.61213	3.58683	0	0	0	0	1	0	0	2	17	6.82353	17	6.82353	33.9	0	121.594	0	122.451	0	237.3	1	1	0	0	17	0	17	0	6.82353	0	6.82353	0	33.9	0	0	3.61213	0	0	3.58683
9	8	22	23	3230	330	1	0	0	0	3.61213	3.58683	0	0	0	0	1	0	0	0	19	7	22	7	33.9	0	121.594	0	122.451	0	271.2	1	1	0	0	19	0	22	0	7	0	7	0	33.9	0	0	3.61213	0	0	3.58683
10	9	22	23	3230	330	1	0	0	0	3.61213	3.58683	0	0	0	0	1	0	0	0	14	3.64286	14	3.64286	33.9	0	121.594	0	122.451	0	305.1	1	1	0	0	14	0	14	0	3.64286	0	3.64286	0	33.9	0	0	3.61213	0	0	3.58683
11	10	22	23	3230	330	1	0	0	0	3.61213	3.58683	0	0	0	0	1	0	0	0	3	4.66667	3	4.66667	33.9	0	121.594	0	122.451	0	339	1	1	0	0	3	0	3	0	4.66667	0	4.66667	0	33.9	0	0	3.61213	0	0	3.58683
12	11	22	23	3230	330	1	0	2	6	3.61213	3.58683	0	0	0	0	1	0	0	5	11	2.45455	11	2.45455	33.9	0	121.594	0	122.451	0	372.9	1	1	0	0	11	0	11	0	2.45455	0	2.45455	0	33.9	0	0	3.61213	0	0	3.58683
13	12	22	23	3230	330	1	0	4	3.25	3.61213	3.58683	0	0	0	0	1	0	0	2	14	7.3333	14	7.1	33.9	0	121.594	0	122.451	0	406.8	2	0	1	0	0	14	0	14	0	7.3333	0	7.1	0	33.9	0	0	3.61213	0	0
14	13	22	23	3230	330	1	0	7	12.2857	3.61213	3.58683	0	0	0	0	1	0	0	3	19	7.3333	24	7.1	33.9	0	121.594	0	122.451	0	440.7	2	0	1	0	0	19	0	19	0	7.3333	0	7.1	0	33.9	0	0	3.61213	0	0
15	14	22	23	3230	330	1	0	4	15.67	3.61213	3.58683	0	0	0	0	1	0	0	3	15	7.3333	15	7.1	33.9	0	121.594	0	122.451	0	474.6	2	0	1	0	0	15	0	15	0	7.3333	0	7.1	0	33.9	0	0	3.61213	0	0
16	15	22	23	3230	330	1	0	6	9.66667	3.61213	3.58683	0	0	0	0	1	0	0	4	18	7.3333	18	7.1	33.9	0	121.594	0	122.451	0	508.5	2	0	1	0	0	18	0	18	0	7.3333	0	7.1	0	33.9	0	0	3.61213	0	0
17	16	22	23	3230	330	1	0	5	9.8	3.61213	3.58683	0	0	0	0	1	0	0	3	19	7.3333	19	7.1	33.9	0	121.594	0	122.451	0	542.4	2	0	1	0	0	19	0	19	0	7.3333	0	7.1	0	33.9	0	0	3.61213	0	0
18	17	22	23	3230	330	1	0	1	15.67	3.61213	3.58683	0	0	0	0	1	0	0	1	17	5.29412	17	5.29412	33.9	0	121.594	0	122.451	0	576.3	2	0	1	0	0	17	0	17	0	5.29412	0	5.29412	0	33.9	0	0	3.61213	0	0
1	0	23	22	3230	330	1	0	0	0	3.61213	3.63743	0	0	0	0	1	0	0	0	16	4.3125	16	4.3125	34	0	123.673	0	122.813	0	0	0	0	0	1	0	0	0	0	0	0	0	0	0	0	34	0	0	3.61213	0
2	1	23	22	3230	330	1	0	0	0	3.61213	3.63743	0	0	0	0	1	0	0	0	13	6.69231	13	6.69231	34	0	123.673	0	122.813	0	34	0	0	0	1	0	0	0	0	0	0	0	0	0	0	34	0	0	3.61213	0
3	2	23	22	3230	330	1	0	0	0	3.61213	3.63743	0	0	0	0	1	0	0	0	19	5.47368	19	5.47368	34	0	123.673	0	122.813	0	68	0	0	0	1	0	0	0	0	0	0	0	0	0	0	34	0	0	3.61213	0
4	3	23	22	3230	330	1	0	2	3.5	3.61213	3.63743	0	0	0	0	1	0	0	2	19	7.3333	23	7.1	34	0	123.673	0	122.813	0	102	0	0	0	1	0	0	0	0	0	0	0	0	0	0	34	0	0	3.61213	0
5	4	23	22	3230	330	1	0	3	8.33333	3.61213	3.63743	0	0	0	0	1	0	0	2	19	5.40909	22	5.40909	34	0	123.673	0	122.813	0	136	0	0	0	1	0	0	0	0	0	0	0	0	0	0	34	0	0	3.61213	0
6	5	23	22	3230	330	1	0	0	0	3.61213	3.63743	0	0	0	0	1	0	0	0	7	5	7	5	34	0	123.673	0	122.813	0	170	0	0	0	1	0	0	0	0	0	0	0	0	0	0	34	0	0	3.61213	0
7	6	23	22	3230	330	1	0	2	9.5	3.61213	3.63743	0	0	0	0	1	0	0	1	19	4.16667	24	4.16667	34	0	123.673	0	122.813	0	204	1	1	0	0	19	0	24	0	4.16667	0	4.16667	0	34	0	0	3.61213	0	0	3.63743
8	7	23	22	3230	330	1	0	2	9.5	3.61213	3.63743	0	0	0	0	1	0	0	2	17	6.47059	17	6.47059	34	0	123.673	0	122.813	0	238	1	1	0	0	17	0	17	0	6.47059	0	6.47059	0	34	0	0	3.61213	0	0	3.63743
9	8	23	22	3230	330	1	0	0	0	3.61213	3.63743	0	0	0	0	1	0	0	0	19	6.81818	22	6.81818	34	0	123.673	0	122.813	0	272	1	1	0	0	19	0	22	0	6.81818	0	6.81818	0	34	0	0	3.61213	0	0	3.63743
10	9	23	22	3230	330	1	0	0	0	3.61213	3.63743	0	0	0	0	1	0	0	0	14	3.64286	14	3.64286	34	0	123.673	0	122.813	0	306	1	1	0	0	14	0	14	0	3.64286	0	3.64286	0	34	0	0	3.61213	0	0	3.63743
11	10	23	22	3230	330	1	0	0	0	3.61213	3.63743	0	0	0	0	1	0	0	0	3	4.66667	3	4.66667	34	0	123.673	0	122.813	0	340	1	1	0	0	3	0	3	0	4.66667	0	4.66667	0	34	0	0	3.61213	0	0	3.63743
12	11	23	22	3230	330	1	0	2	6.5	3.61213	3.63743	0	0	0	0	1	0	0	0	11	2.09091	11	2.09091	34	0	123.673	0	122.813	0	374	1	1	0	0	11	0	11	0	2.09091	0	2.09091	0	34	0	0	3.61213	0	0	3.63743
13	12	23	22	3230	330	1	0	4	2.75	3.61213	3.63743	0	0	0	0	1	0	0	2	14	7.3333	14	7.1	34	0	123.673	0	122.813	0	408	2	0	1	0	0	14	0	14	0	7.3333	0	7.1	0	34	0	0	3.61213	0	0
14	13	23	22	3230	330	1	0	7	14.1429	3.61213	3.63743	0	0	0	0	1	0	0	7	19	7.3333	24	7.1	34	0	123.673	0	122.813	0	442	2	0	1	0	0	19	0	19	0	7.3333	0	7.1	0	34	0	0	3.61213	0	0
15	14	23	22	3230	330	1	0	4	15.67	3.61213	3.63743	0	0	0	0	1	0	0	1	15	7.3333	15	7.1	34	0	123.673	0	122.813	0	476	2	0	1	0	0	15	0	15	0	7.3333	0	7.1	0	34	0	0	3.61213	0	0
16	15	23	22	3230	330	1	0	6	10.8333	3.61213	3.63743	0	0	0	0	1	0	0	9	18	7.3333	18	7.1	34	0	123.673	0	122.813	0	510	2	0	1	0	0	18	0	18	0	7.3333	0	7.1	0	34	0	0	3.61213	0	0
17	16	23	22	3230	330	1	0	5	9.2	3.61213	3.63743	0	0	0	0	1	0	0	5	19	7.3333	19	7.1	34	0	123.673	0	122.813	0	544	2	0	1	0	0	19	0	19	0	7.3333	0	7.1	0	34	0	0	3.61213	0	0
18	17	23	22	3230	330	1	0	1	15.67	3.61213	3.63743	0	0	0	0	1	0	0	1	17	5.41176	17	5.41176	34	0	123.673	0	122.813	0	578	2	0	1	0	0	17	0	17	0	5.41176	0	5.41176	0	34	0	0	3.61213	0	0
1	0	23	24	3330	330	1	0	0	0	2.99632	2.10417	0	0	0	0	1	0	0	0	9	7.3333	9	7.1	33.9	0	71.3312	0	101.575	0	0	0	0	0	1	0	0	0	0	0	0	0	0	0	0	33.9	0	0	2.99632	0
2	1	23	24	3330	330	1	0	3	8.66667	2.99632	2.10417	0	0	0	0	1	0	0	2	12	5.25	12	5.25	33.9	0	71.3312	0	101.575	0	33.9	0	0	0	1	0	0	0	0	0	0	0	0	0	0	33.9	0	0	2.99632	0
3	2	23	24	3330	330	1	0	0	0	2.99632	2.10417	0	0	0	0	1	0	0	0	9	3.44444	9	3.44444	33.9	0	71.3312	0	101.575	0	67.8	0	0	0	1	0	0	0	0	0	0	0	0	0	0	33.9	0	0	2.99632	0
4	3	23	24	3330	330	1	0	0	0	2.99632	2.10417	0	0	0	0	1	0	0	0	15	4.26667	15	4.26667	33.9	0	71.3312	0	101.575	0	101.7	0	0	0	1	0	0	0	0	0	0	0	0	0	0	33.9	0	0	2.99632	0
5	4	23	24	3330	330	1	0	3	7	2.99632	2.10417	0	0	0	0	1	0	0	6	15	5	15	5	33.9	0	71.3312	0	101.575	0	135.6	0	0	0	1	0	0	0	0	0	0	0	0	0	0	33.9	0	0	2.99632	0
6	5	23	24	3330	330	1	0	2	1.5	2.99632	2.10417	0	0	0	0	1	0	0	0	8	5.25	8	5.25	33.9	0	71.3312	0	101.575	0	169.5	0	0	0	1	0	0	0	0	0	0	0	0	0	0	33.9	0	0	2.99632	0
7	6	23	24	3330	330	1	0	0	0	2.99632	2.10417	0	0	0	0	1	0	0	0	7	2	7	2	33.9	0	71.3312	0	101.575	0	203.4	1	1	0	0	7	0	7	0	2	0	2	0	33.9	0	0	2.99632	0	0	2.10417
8	7	23	24	3330	330	1	0	0	0	2.99632	2.10417	0	0	0	0	1	0	0	0	12	2.75	12	2.75	33.9	0	71.3312	0	101.575	0	237.3	1	1	0	0	12	0	12	0	2.75	0	2.75	0	33.9	0	0	2.99632	0	0	2.10417
9	8	23	24	3330	330	1	0	0	0	2.99632	2.10417	0	0	0	0	1	0	0	5	3	4.33333	3	4.33333	33.9	0	71.3312	0	101.575	0	271.2	1	1	0	0	3	0	3	0	4.33333	0	4.33333	0	33.9	0	0	2.99632	0	0	2.10417
10	9	23	24	3330	330	1	0	0	0	2.99632	2.10417	0	0	0	0	1	0	0	0	7	5.85714	7	5.85714	33.9	0	71.3312	0	101.575	0	305.1	1	1	0	0	7	0	7	0	5.85714	0	5.85714	0	33.9	0	0	2.99632	0	0	2.10417
11	10	23	24	3330	330	1	0	0	0	2.99632	2.10417	0	0	0	0	1	0	0	0	5	2.4	5	2.4	33.9	0	71.3312	0	101.575	0	339	1	1	0	0	5	0	5	0	2.4	0	2.4	0	33.9	0	0	2.99632	0	0	2.10417
12	11	23	24	3330	330	1	0	1	15.67	2.99632	2.10417	0	0	0	0	1	0	0	1	8	2.75	8	2.75	33.9	0	71.3312	0	101.575	0	372.9	1	1	0	0	8	0	8	0	2.75	0	2.75	0	33.9	0	0	2.99632	0	0	2.10417
13	12	23	24	3330	330	1	0	0	0	2.99632	2.10417	0	0	0	0	1	0	0	0	7	5.28571	7	5.28571	33.9	0	71.3312	0	101.575	0	406.8	2	0	1	0	0	7	0	7	0	5.28571	0	5.28571	0	33.9	0	0	2.99632	0	0
14	13	23	24	3330	330	1	0	3	4	2.99632	2.10417	0	0	0	0	1	0	0	1	8	3	8	3	33.9	0	71.3312	0	101.575	0	440.7	2	0	1	0	0	8	0	8	0	3	0	3	0	33.9	0	0	2.99632	0	0
15	14	23	24	3330	330	1	0	5	5.2	2.99632	2.10417	0	0	0	0	1	0	0	8	4	4	4	4	33.9	0	71.3312	0	101.575	0	474.6	2	0	1	0	0	4	0	4	0	4	0	4	0	33.9	0	0	2.99632	0	0
16	15	23	24	3330	330	1	0	1	10	2.99632	2.10417	0	0	0	0	1	0	0	3	3	2.66667	3	2.66667	33.9	0	71.3312	0	101.575	0	508.5	2	0	1	0	0	3	0	3	0	2.66667	0	2.66667	0	33.9	0	0	2.99632	0	0
17	16	23	24	3330	330	1	0	2	4.5	2.99632	2.10417	0	0	0	0	1	0	0	0	3	2	3	2	33.9	0	71.3312	0	101.575	0	542.4	2	0	1	0	0	3	0	3	0	2	0	2	0	33.9	0	0	2.99632	0	0
18	17	23	24	3330	330	1	0	0	0	2.99632	2.10417	0	0	0	0	1	0	0	0	4	4.5	4	4.5	33.9	0	71.3312	0	101.575	0	576.3	2	0	1	0	0	4	0	4	0	4.5	0	4.5	0	33.9	0	0	2.99632	0	0
1	0	24	23	3330	330	1	0	0	0	2.99632	3.88847	0	0	0	0	1	0	0	0	9	7.3333	9	7.1	30.7	0	119.376	0	91.9869	0	0	0	0	0	1	0	0	0	0	0	0	0	0	0	0	30.7	0	0	2.99632	0
2	1	24	23	3330	330	1	0	3	8	2.99632	3.88847	0	0	0	0	1	0	0	2	12	5.41667	12	5.41667	30.7	0	119.376	0	91.9869	0	30.7	0	0	0	1	0	0	0	0	0	0	0	0	0	0	30.7	0	0	2.99632	0
3	2	24	23	3330	330	1	0	0	0	2.99632	3.88847	0	0	0	0	1	0	0	0	9	3.11111	9	3.11111	30.7	0	119.376	0	91.9869	0	61.4	0	0	0	1	0	0	0	0	0	0	0	0	0	0	30.7	0	0	2.99632	0
4	3	24	23	3330	330	1	0	0	0	2.99632	3.88847	0	0	0	0	1	0	0	0	15	4.86667	15	4.86667	30.7	0	119.376	0	91.9869	0	92.1	0	0	0	1	0	0	0	0	0	0	0	0	0	0	30.7	0	0	2.99632	0
5	4	24	23	3330	330	1	0	3	6.33333	2.99632	3.88847	0	0	0	0	1	0	0	3	15	4.6	15	4.6	30.7	0	119.376	0	91.9869	0	122.8	0	0	0	1	0	0	0	0	0	0	0	0	0	0	30.7	0	0	2.99632	0
6	5	24	23	3330	330	1	0	2	2	2.99632	3.88847	0	0	0	0	1	0	0	2	8	6	8	6	30.7	0	119.376	0	91.9869	0	153.5	0	0	0	1	0	0	0	0	0	0	0	0	0	0	30.7	0	0	2.99632	0
7	6	24	23	3330	330	1	0	0	0	2.99632	3.88847	0	0	0	0	1	0	0	0	8	2.75	8	2.75	30.7	0	119.376	0	91.9869	0	184.2	1	1	0	0	8	0	8	0	2.75	0	2.75	0	30.7	0	0	2.99632	0	0	3.88847
8	7	24	23	3330	330	1	0	0	0	2.99632	3.88847	0	0	0	0	1	0	0	0	12	2.91667	12	2.91667	30.7	0	119.376	0	91.9869	0	214.9	1	1	0	0	12	0	12	0	2.91667	0	2.91667	0	30.7	0	0	2.99632	0	0	3.88847
9	8	24	23	3330	330	1	0	0	0	2.99632	3.88847	0	0	0	0	1	0	0	0	3	4	3	4	30.7	0	119.376	0	91.9869	0	245.6	1	1	0	0	3	0	3	0	4	0	4	0	30.7	0	0	2.99632	0	0	3.88847
10	9	24	23	3330	330	1	0	0	0	2.99632	3.88847	0	0	0	0	1	0	0	0	7	6.42857	7	6.42857	30.7	0	119.376	0	91.9869	0	276.3	1	1	0	0	7	0	7	0	6.42857	0	6.42857	0	30.7	0	0	2.99632	0	0	3.88847
11	10	24	23	3330	330	1	0	0	0	2.99632	3.88847	0	0	0	0	1	0	0	0	5	3	5	3	30.7	0	119.376	0	91.9869	0	307	1	1	0	0	5	0	5	0	3	0	3	0	30.7	0	0	2.99632	0	0	3.88847
12	11	24	23	3330	330	1	0	1	15.67	2.99632	3.88847	0	0	0	0	1	0	0	1	8	3.125	8	3.125	30.7	0	119.376	0	91.9869	0	337.7	1	1	0	0	8	0	8	0	3.125	0	3.125	0	30.7	0	0	2.99632	0	0	3.88847
13	12	24	23	3330	330	1	0	0	0	2.99632	3.88847	0	0	0	0	1	0	0	0	7	4.71429	7	4.71429	30.7	0	119.376	0	91.9869	0	368.4	2	0	1	0	0	7	0	7	0	4.71429	0	4.71429	0	30.7	0	0	2.99632	0	0
14	13	24	23	3330	330	1	0	3	4	2.99632	3.88847	0	0	0	0	1	0	0	3	8	3	8	3	30.7	0	119.376	0	91.9869	0	399.1	2	0	1	0	0	8	0	8	0	3	0	3	0	30.7	0	0	2.99632	0	0
15	14	24	23	3330	330	1	0	5	5	2.99632	3.88847	0	0	0	0	1	0	0	3	4	4.5	4	4.5	30.7	0	119.376	0	91.9869	0	429.8	2	0	1	0	0	4	0	4	0	4.5	0	4.5	0	30.7	0	0	2.99632	0	0
16	15	24	23	3330	330	1	0	1	12	2.99632	3.88847	0	0	0	0	1	0	0	3	3	2	3	2	30.7	0	119.376	0	91.9869	0	460.5	2	0	1	0	0	3	0	3	0	2	0	2	0	30.7	0	0	2.99632	0	0
17	16	24	23	3330	330	1	0	2	5.5	2.99632	3.88847	0	0	0	0	1	0	0	2	3	2	3	2	30.7	0	119.376	0	91.9869	0	491.2	2	0	1	0	0	3	0	3	0	2	0	2	0	30.7	0	0	2.99632	0	0
18	17	24	23	3330	330	1	0	0	0	2.99632	3.88847	0	0	0	0	1	0	0	0	4	4	4	4	30.7	0	119.376	0	91.9869	0	521.9	2	0	1	0	0	4	0	4	0	4	0	4	0	30.7	0	0	2.99632	0	0
1	0	21	24	3430	330	1	0	0	0	4.3389	4.25903	0	0	0	0	1	0	0	0	12	4.75	12	4.75	29.8	0	126.919	0	129.299	0	0	0	0	0	1	0	0	0	0	0	0	0	0	0	0	29.8	0	0	4.3389	0
2	1	21	24	3430	330	1	0	0	0	4.3389	4.25903	0	0	0	0	1	0	0	0	13	6.53846	13	6.53846	29.8	0	126.919	0	129.299	0	29.8	0	0	0	1	0	0	0	0	0	0	0	0	0	0	29.8	0	0	4.3389	0
3	2	21	24	3430	330	1	0	0	0	4.3389	4.25903	0	0	0	0	1	0	0	0	17	2.76471	17	2.76471	29.8	0	126.919	0	129.299	0	59.6	0	0	0	1	0	0	0	0	0	0	0	0	0	0	29.8	0	0	4.3389	0
4	3	21	24	3430	330	1	0	0	0	4.3389	4.25903	0	0	0	0	1	0	0	0	6	4.5	6	4.5	29.8	0	126.919	0	129.299	0	89.4	0	0	0	1	0	0	0	0	0	0	0	0	0	0	29.8	0	0	4.3389	0
5	4	21	24	3430	330	1	0	0	0	4.3389	4.25903	0	0	0	0	1	0	0	0	10	3	10	3	29.8	0	126.919	0	129.299	0	119.2	0	0	0	1	0	0	0	0	0	0	0	0	0	0	29.8	0	0	4.3389	0
6	5	21	24	3430	330	1	0	0	0	4.3389	4.25903	0	0	0	0	1	0	0	0	7	2.42857	7	2.42857	29.8	0	126.919	0	129.299	0	149	0	0	0	1	0	0	0	0	0	0	0	0	0	0	29.8	0	0	4.3389	0
7	6	21	24	3430	330	1	0	2	10	4.3389	4.25903	0	0	0	0	1	0	0	1	4	4	4	4	29.8	0	126.919	0	129.299	0	178.8	1	1	0	0	4	0	4	0	4	0	4	0	29.8	0	0	4.3389	0	0	4.25903
8	7	21	24	3430	330	1	0	0	0	4.3389	4.25903	0	0	0	0	1	0	0	2	8	3.375	8	3.375	29.8	0	126.919	0	129.299	0	208.6	1	1	0	0	8	0	8	0	3.375	0	3.375	0	29.8	0	0	4.3389	0	0	4.25903
9	8	21	24	3430	330	1	0	0	0	4.3389	4.25903	0	0	0	0	1	0	0	0	12	4.25	12	4.25	29.8	0	126.919	0	129.299	0	238.4	1	1	0	0	12	0	12	0	4.25	0	4.25	0	29.8	0	0	4.3389	0	0	4.25903
10	9	21	24	3430	330	1	0	0	0	4.3389	4.25903	0	0	0	0	1	0	0	2	7	3.57143	7	3.57143	29.8	0	126.919	0	129.299	0	268.2	1	1	0	0	7	0	7	0	3.57143	0	3.57143	0	29.8	0	0	4.3389	0	0	4.25903
11	10	21	24	3430	330	1	0	0	0	4.3389	4.25903	0	0	0	0	1	0	0	0	17	4.29412	17	4.29412	29.8	0	126.919	0	129.299	0	298	1	1	0	0	17	0	17	0	4.29412	0	4.29412	0	29.8	0	0	4.3389	0	0	4.25903
12	11	21	24	3430	330	1	0	0	0	4.3389	4.25903	0	0	0	0	1	0	0	0	9	4.44444	9	4.44444	29.8	0	126.919	0	129.299	0	327.8	1	1	0	0	9	0	9	0	4.44444	0	4.44444	0	29.8	0	0	4.3389	0	0	4.25903
13	12	21	24	3430	330	1	0	1	15.67	4.3389	4.25903	0	0	0	0	1	0	0	1	7	4	7	4	29.8	0	126.919	0	129.299	0	357.6	2	0	1	0	0	7	0	7	0	4	0	4	0	29.8	0	0	4.3389	0	0
14	13	21	24	3430	330	1	0	0	0	4.3389	4.25903	0	0	0	0	1	0	0	0	6	2.83333	6	2.83333	29.8	0	126.919	0	129.299	0	387.4	2	0	1	0	0	6	0	6	0	2.83333	0	2.83333	0	29.8	0	0	4.3389	0	0
15	14	21	24	3430	330	1	0	1	2	4.3389	4.25903	0	0	0	0	1	0	0	1	12	3.5	12	3.5	29.8	0	126.919	0	129.299	0	417.2	2	0	1	0	0	12	0	12	0	3.5	0	3.5	0	29.8	0	0	4.3389	0	0
16	15	21	24	3430	330	1	0	0	0	4.3389	4.25903	0	0	0	0	1	0	0	0	0	0	0	1	29.8	0	126.919	0	129.299	0	447	2	0	1	0	0	0	0	0	0	0	0	1	0	29.8	0	0	4.3389	0	0
17	16	21	24	3430	330	1	0	2	7.5	4.3389	4.25903	0	0	0	0	1	0	0	0	5	1	5	1	29.8	0	126.919	0	129.299	0	476.8	2	0	1	0	0	5	0	5	0	1	0	1	0	29.8	0	0	4.3389	0	0
18	17	21	24	3430	330	1	0	0	0	4.3389	4.25903	0	0	0	0	1	0	0	0	6	2.33333	6	2.33333	29.8	0	126.919	0	129.299	0	506.6	2	0	1	0	0	6	0	6	0	2.33333	0	2.33333	0	29.8	0	0	4.3389	0	0
1	0	24	21	3430	330	1	0	0	0	4.3389	4.41877	0	0	0	0	1	0	0	3	12	5.41667	12	5.41667	30.8	0	136.098	0	133.638	0	0	0	0	0	1	0	0	0	0	0	0	0	0	0	0	30.8	0	0	4.3389	0
2	1	24	21	3430	330	1	0	0	0	4.3389	4.41877	0	0	0	0	1	0	0	0	13	6.23077	13	6.23077	30.8	0	136.098	0	133.638	0	30.8	0	0	0	1	0	0	0	0	0	0	0	0	0	0	30.8	0	0	4.3389	0
3	2	24	21	3430	330	1	0	0	0	4.3389	4.41877	0	0	0	0	1	0	0	0	17	2.64706	17	2.64706	30.8	0	136.098	0	133.638	0	61.6	0	0	0	1	0	0	0	0	0	0	0	0	0	0	30.8	0	0	4.3389	0
4	3	24	21	3430	330	1	0	0	0	4.3389	4.41877	0	0	0	0	1	0	0	0	6	4.5	6	4.5	30.8	0	136.098	0	133.638	0	92.4	0	0	0	1	0	0	0	0	0	0	0	0	0	0	30.8	0	0	4.3389	0
5	4	24	21	3430	330	1	0	0	0	4.3389	4.41877	0	0	0	0	1	0	0	0	10	2.8	10	2.8	30.8	0	136.098	0	133.638	0	123.2	0	0	0	1	0	0	0	0	0	0	0	0	0	0	30.8	0	0	4.3389	0
6	5	24	21	3430	330	1	0	0	0	4.3389	4.41877	0	0	0	0	1	0	0	0	7	3.14286	7	3.14286	30.8	0	136.098	0	133.638	0	154	0	0	0	1	0	0	0	0	0	0	0	0	0	0	30.8	0	0	4.3389	0
7	6	24	21	3430	330	1	0	2	8	4.3389	4.41877	0	0	0	0	1	0	0	2	4	3	4	3	30.8	0	136.098	0	133.638	0	184.8	1	1	0	0	4	0	4	0	3	0	3	0	30.8	0	0	4.3389	0	0	4.41877
8	7	24	21	3430	330	1	0	0	0	4.3389	4.41877	0	0	0	0	1	0	0	0	8	3.125	8	3.125	30.8	0	136.098	0	133.638	0	215.6	1	1	0	0	8	0	8	0	3.125	0	3.125	0	30.8	0	0	4.3389	0	0	4.41877
9	8	24	21	3430	330	1	0	0	0	4.3389	4.41877	0	0	0	0	1	0	0	0	12	4.33333	12	4.33333	30.8	0	136.098	0	133.638	0	246.4	1	1	0	0	12	0	12	0	4.33333	0	4.33333	0	30.8	0	0	4.3389	0	0	4.41877
10	9	24	21	3430	330	1	0	0	0	4.3389	4.41877	0	0	0	0	1	0	0	0	7	3.28571	7	3.28571	30.8	0	136.098	0	133.638	0	277.2	1	1	0	0	7	0	7	0	3.28571	0	3.28571	0	30.8	0	0	4.3389	0	0	4.41877
11	10	24	21	3430	330	1	0	0	0	4.3389	4.41877	0	0	0	0	1	0	0	0	17	4.11765	17	4.11765	30.8	0	136.098	0	133.638	0	308	1	1	0	0	17	0	17	0	4.11765	0	4.11765	0	30.8	0	0	4.3389	0	0	4.41877
12	11	24	21	3430	330	1	0	0	0	4.3389	4.41877	0	0	0	0	1	0	0	0	9	4.22222	9	4.22222	30.8	0	136.098	0	133.638	0	338.8	1	1	0	0	9	0	9	0	4.22222	0	4.22222	0	30.8	0	0	4.3389	0	0	4.41877
13	12	24	21	3430	330	1	0	1	15.67	4.3389	4.41877	0	0	0	0	1	0	0	0	7	4.42857	7	4.42857	30.8	0	136.098	0	133.638	0	369.6	2	0	1	0	0	7	0	7	0	4.42857	0	4.42857	0	30.8	0	0	4.3389	0	0
14	13	24	21	3430	330	1	0	0	0	4.3389	4.41877	0	0	0	0	1	0	0	0	6	2.83333	6	2.83333	30.8	0	136.098	0	133.638	0	400.4	2	0	1	0	0	6	0	6	0	2.83333	0	2.83333	0	30.8	0	0	4.3389	0	0
15	14	24	21	3430	330	1	0	1	4	4.3389	4.41877	0	0	0	0	1	0	0	1	12	3.91667	12	3.91667	30.8	0	136.098	0	133.638	0	431.2	2	0	1	0	0	12	0	12	0	3.91667	0	3.91667	0	30.8	0	0	4.3389	0	0
16	15	24	21	3430	330	1	0	0	0	4.3389	4.41877	0	0	0	0	1	0	0	0	0	0	0	1	30.8	0	136.098	0	133.638	0	462	2	0	1	0	0	0	0	0	0	0	0	1	0	30.8	0	0	4.3389	0	0
17	16	24	21	3430	330	1	0	2	9	4.3389	4.41877	0	0	0	0	1	0	0	6	5	2	5	2	30.8	0	136.098	0	133.638	0	492.8	2	0	1	0	0	5	0	5	0	2	0	2	0	30.8	0	0	4.3389	0	0
18	17	24	21	3430	330	1	0	0	0	4.3389	4.41877	0	0	0	0	1	0	0	0	6	2	6	2	30.8	0	136.098	0	133.638	0	523.6	2	0	1	0	0	6	0	6	0	2	0	2	0	30.8	0	0	4.3389	0	0
1	0	25	26	4130	430	1	1	0	0	3.17128	3.54167	0	0	0	0	0	0	1	0	15	5	15	5	31.8	31.8	112.625	3.54167	100.847	3.17128	0	0	0	0	1	0	0	0	0	0	0	0	0	0	0	31.8	0	0	3.17128	0
2	1	25	26	4130	430	1	1	1	15.67	3.17128	3.54167	0	0	0	0	0	0	1	0	14	3.92857	14	3.92857	31.8	31.8	112.625	3.54167	100.847	3.17128	31.8	0	0	0	1	0	0	0	0	0	0	0	0	0	0	31.8	0	0	3.17128	0
3	2	25	26	4130	430	1	1	0	0	3.17128	3.54167	0	0	0	0	0	0	1	0	16	3.1875	16	3.1875	31.8	31.8	112.625	3.54167	100.847	3.17128	63.6	0	0	0	1	0	0	0	0	0	0	0	0	0	0	31.8	0	0	3.17128	0
4	3	25	26	4130	430	1	1	0	0	3.17128	3.54167	0	0	0	0	0	0	1	0	9	5.11111	9	5.11111	31.8	31.8	112.625	3.54167	100.847	3.17128	95.4	0	0	0	1	0	0	0	0	0	0	0	0	0	0	31.8	0	0	3.17128	0
5	4	25	26	4130	430	1	1	0	0	3.17128	3.54167	0	0	0	0	0	0	1	0	11	5.90909	11	5.90909	31.8	31.8	112.625	3.54167	100.847	3.17128	127.2	0	0	0	1	0	0	0	0	0	0	0	0	0	0	31.8	0	0	3.17128	0
6	5	25	26	4130	430	1	1	0	0	3.17128	3.54167	0	0	0	0	0	0	1	0	19	4.7619	21	4.7619	31.8	31.8	112.625	3.54167	100.847	3.17128	159	0	0	0	1	0	0	0	0	0	0	0	0	0	0	31.8	0	0	3.17128	0
7	6	25	26	4130	430	1	1	0	0	3.17128	3.54167	0	0	0	0	0	0	1	0	8	2.5	8	2.5	31.8	31.8	112.625	3.54167	100.847	3.17128	190.8	1	1	0	0	8	0	8	0	2.5	0	2.5	0	31.8	0	0	3.17128	0	0	3.54167
8	7	25	26	4130	430	1	1	0	0	3.17128	3.54167	0	0	0	0	0	0	1	0	13	2.84615	13	2.84615	31.8	31.8	112.625	3.54167	100.847	3.17128	222.6	1	1	0	0	13	0	13	0	2.84615	0	2.84615	0	31.8	0	0	3.17128	0	0	3.54167
9	8	25	26	4130	430	1	1	0	0	3.17128	3.54167	0	0	0	0	0	0	1	0	5	3.8	5	3.8	31.8	31.8	112.625	3.54167	100.847	3.17128	254.4	1	1	0	0	5	0	5	0	3.8	0	3.8	0	31.8	0	0	3.17128	0	0	3.54167
10	9	25	26	4130	430	1	1	1	3	3.17128	3.54167	0	0	0	0	0	0	1	2	2	2	2	2	31.8	31.8	112.625	3.54167	100.847	3.17128	286.2	1	1	0	0	2	0	2	0	2	0	2	0	31.8	0	0	3.17128	0	0	3.54167
11	10	25	26	4130	430	1	1	1	2	3.17128	3.54167	0	0	0	0	0	0	1	0	9	4.55556	9	4.55556	31.8	31.8	112.625	3.54167	100.847	3.17128	318	1	1	0	0	9	0	9	0	4.55556	0	4.55556	0	31.8	0	0	3.17128	0	0	3.54167
12	11	25	26	4130	430	1	1	1	4	3.17128	3.54167	0	0	0	0	0	0	1	2	5	5	5	5	31.8	31.8	112.625	3.54167	100.847	3.17128	349.8	1	1	0	0	5	0	5	0	5	0	5	0	31.8	0	0	3.17128	0	0	3.54167
13	12	25	26	4130	430	1	1	0	0	3.17128	3.54167	0	0	0	0	0	0	1	2	11	4.18182	11	4.18182	31.8	31.8	112.625	3.54167	100.847	3.17128	381.6	2	0	1	0	0	11	0	11	0	4.18182	0	4.18182	0	31.8	0	0	3.17128	0	0
14	13	25	26	4130	430	1	1	4	4	3.17128	3.54167	0	0	0	0	0	0	1	2	11	4.81818	11	4.81818	31.8	31.8	112.625	3.54167	100.847	3.17128	413.4	2	0	1	0	0	11	0	11	0	4.81818	0	4.81818	0	31.8	0	0	3.17128	0	0
15	14	25	26	4130	430	1	1	0	0	3.17128	3.54167	0	0	0	0	0	0	1	0	6	2.83333	6	2.83333	31.8	31.8	112.625	3.54167	100.847	3.17128	445.2	2	0	1	0	0	6	0	6	0	2.83333	0	2.83333	0	31.8	0	0	3.17128	0	0
16	15	25	26	4130	430	1	1	3	5.66667	3.17128	3.54167	0	0	0	0	0	0	1	3	9	4.55556	9	4.55556	31.8	31.8	112.625	3.54167	100.847	3.17128	477	2	0	1	0	0	9	0	9	0	4.55556	0	4.55556	0	31.8	0	0	3.17128	0	0
17	16	25	26	4130	430	1	1	6	7.5	3.17128	3.54167	0	0	0	0	0	0	1	5	14	5.85714	14	5.85714	31.8	31.8	112.625	3.54167	100.847	3.17128	508.8	2	0	1	0	0	14	0	14	0	5.85714	0	5.85714	0	31.8	0	0	3.17128	0	0
18	17	25	26	4130	430	1	1	0	0	3.17128	3.54167	0	0	0	0	0	0	1	0	8	3.5	8	3.5	31.8	31.8	112.625	3.54167	100.847	3.17128	540.6	2	0	1	0	0	8	0	8	0	3.5	0	3.5	0	31.8	0	0	3.17128	0	0
1	0	26	25	4130	430	1	1	0	0	3.17128	2.8009	0	0	0	0	0	0	1	0	16	4.1875	16	4.1875	30.2	30.2	84.5872	2.8009	95.7728	3.17128	0	0	0	0	1	0	0	0	0	0	0	0	0	0	0	30.2	0	0	3.17128	0
2	1	26	25	4130	430	1	1	1	15.67	3.17128	2.8009	0	0	0	0	0	0	1	1	14	4	14	4	30.2	30.2	84.5872	2.8009	95.7728	3.17128	30.2	0	0	0	1	0	0	0	0	0	0	0	0	0	0	30.2	0	0	3.17128	0
3	2	26	25	4130	430	1	1	0	0	3.17128	2.8009	0	0	0	0	0	0	1	0	16	3.1875	16	3.1875	30.2	30.2	84.5872	2.8009	95.7728	3.17128	60.4	0	0	0	1	0	0	0	0	0	0	0	0	0	0	30.2	0	0	3.17128	0
4	3	26	25	4130	430	1	1	0	0	3.17128	2.8009	0	0	0	0	0	0	1	0	9	5.22222	9	5.22222	30.2	30.2	84.5872	2.8009	95.7728	3.17128	90.6	0	0	0	1	0	0	0	0	0	0	0	0	0	0	30.2	0	0	3.17128	0
5	4	26	25	4130	430	1	1	0	0	3.17128	2.8009	0	0	0	0	0	0	1	0	11	5.72727	11	5.72727	30.2	30.2	84.5872	2.8009	95.7728	3.17128	120.8	0	0	0	1	0	0	0	0	0	0	0	0	0	0	30.2	0	0	3.17128	0
6	5	26	25	4130	430	1	1	0	0	3.17128	2.8009	0	0	0	0	0	0	1	0	19	4.71429	21	4.71429	30.2	30.2	84.5872	2.8009	95.7728	3.17128	151	0	0	0	1	0	0	0	0	0	0	0	0	0	0	30.2	0	0	3.17128	0
7	6	26	25	4130	430	1	1	0	0	3.17128	2.8009	0	0	0	0	0	0	1	0	8	3	8	3	30.2	30.2	84.5872	2.8009	95.7728	3.17128	181.2	1	1	0	0	8	0	8	0	3	0	3	0	30.2	0	0	3.17128	0	0	2.8009
8	7	26	25	4130	430	1	1	0	0	3.17128	2.8009	0	0	0	0	0	0	1	0	12	2.25	12	2.25	30.2	30.2	84.5872	2.8009	95.7728	3.17128	211.4	1	1	0	0	12	0	12	0	2.25	0	2.25	0	30.2	0	0	3.17128	0	0	2.8009
9	8	26	25	4130	430	1	1	0	0	3.17128	2.8009	0	0	0	0	0	0	1	0	5	2.6	5	2.6	30.2	30.2	84.5872	2.8009	95.7728	3.17128	241.6	1	1	0	0	5	0	5	0	2.6	0	2.6	0	30.2	0	0	3.17128	0	0	2.8009
10	9	26	25	4130	430	1	1	1	3	3.17128	2.8009	0	0	0	0	0	0	1	3	2	2.5	2	2.5	30.2	30.2	84.5872	2.8009	95.7728	3.17128	271.8	1	1	0	0	2	0	2	0	2.5	0	2.5	0	30.2	0	0	3.17128	0	0	2.8009
11	10	26	25	4130	430	1	1	1	2	3.17128	2.8009	0	0	0	0	0	0	1	1	9	4.11111	9	4.11111	30.2	30.2	84.5872	2.8009	95.7728	3.17128	302	1	1	0	0	9	0	9	0	4.11111	0	4.11111	0	30.2	0	0	3.17128	0	0	2.8009
12	11	26	25	4130	430	1	1	1	3	3.17128	2.8009	0	0	0	0	0	0	1	0	6	4.16667	6	4.16667	30.2	30.2	84.5872	2.8009	95.7728	3.17128	332.2	1	1	0	0	6	0	6	0	4.16667	0	4.16667	0	30.2	0	0	3.17128	0	0	2.8009
13	12	26	25	4130	430	1	1	0	0	3.17128	2.8009	0	0	0	0	0	0	1	0	11	4.27273	11	4.27273	30.2	30.2	84.5872	2.8009	95.7728	3.17128	362.4	2	0	1	0	0	11	0	11	0	4.27273	0	4.27273	0	30.2	0	0	3.17128	0	0
14	13	26	25	4130	430	1	1	3	4.66667	3.17128	2.8009	0	0	0	0	0	0	1	1	11	4.72727	11	4.72727	30.2	30.2	84.5872	2.8009	95.7728	3.17128	392.6	2	0	1	0	0	11	0	11	0	4.72727	0	4.72727	0	30.2	0	0	3.17128	0	0
15	14	26	25	4130	430	1	1	0	0	3.17128	2.8009	0	0	0	0	0	0	1	0	6	2.66667	6	2.66667	30.2	30.2	84.5872	2.8009	95.7728	3.17128	422.8	2	0	1	0	0	6	0	6	0	2.66667	0	2.66667	0	30.2	0	0	3.17128	0	0
16	15	26	25	4130	430	1	1	3	5	3.17128	2.8009	0	0	0	0	0	0	1	1	9	4.88889	9	4.88889	30.2	30.2	84.5872	2.8009	95.7728	3.17128	453	2	0	1	0	0	9	0	9	0	4.88889	0	4.88889	0	30.2	0	0	3.17128	0	0
17	16	26	25	4130	430	1	1	6	6.83333	3.17128	2.8009	0	0	0	0	0	0	1	3	14	5.42857	14	5.42857	30.2	30.2	84.5872	2.8009	95.7728	3.17128	483.2	2	0	1	0	0	14	0	14	0	5.42857	0	5.42857	0	30.2	0	0	3.17128	0	0
18	17	26	25	4130	430	1	1	0	0	3.17128	2.8009	0	0	0	0	0	0	1	0	8	2.75	8	2.75	30.2	30.2	84.5872	2.8009	95.7728	3.17128	513.4	2	0	1	0	0	8	0	8	0	2.75	0	2.75	0	30.2	0	0	3.17128	0	0
1	0	26	27	4230	430	1	1	0	0	3.06208	2.4132	0	0	0	0	0	0	1	0	8	4.75	8	4.75	31	31	74.8092	2.4132	94.9246	3.06208	0	0	0	0	1	0	0	0	0	0	0	0	0	0	0	31	0	0	3.06208	0
2	1	26	27	4230	430	1	1	0	0	3.06208	2.4132	0	0	0	0	0	0	1	0	5	7.3333	5	7.1	31	31	74.8092	2.4132	94.9246	3.06208	31	0	0	0	1	0	0	0	0	0	0	0	0	0	0	31	0	0	3.06208	0
3	2	26	27	4230	430	1	1	2	3.5	3.06208	2.4132	0	0	0	0	0	0	1	1	8	2.5	8	2.5	31	31	74.8092	2.4132	94.9246	3.06208	62	0	0	0	1	0	0	0	0	0	0	0	0	0	0	31	0	0	3.06208	0
4	3	26	27	4230	430	1	1	0	0	3.06208	2.4132	0	0	0	0	0	0	1	0	8	3.75	8	3.75	31	31	74.8092	2.4132	94.9246	3.06208	93	0	0	0	1	0	0	0	0	0	0	0	0	0	0	31	0	0	3.06208	0
5	4	26	27	4230	430	1	1	0	0	3.06208	2.4132	0	0	0	0	0	0	1	0	5	4.6	5	4.6	31	31	74.8092	2.4132	94.9246	3.06208	124	0	0	0	1	0	0	0	0	0	0	0	0	0	0	31	0	0	3.06208	0
6	5	26	27	4230	430	1	1	0	0	3.06208	2.4132	0	0	0	0	0	0	1	0	8	2.375	8	2.375	31	31	74.8092	2.4132	94.9246	3.06208	155	0	0	0	1	0	0	0	0	0	0	0	0	0	0	31	0	0	3.06208	0
7	6	26	27	4230	430	1	1	1	3	3.06208	2.4132	0	0	0	0	0	0	1	0	6	4.83333	6	4.83333	31	31	74.8092	2.4132	94.9246	3.06208	186	1	1	0	0	6	0	6	0	4.83333	0	4.83333	0	31	0	0	3.06208	0	0	2.4132
8	7	26	27	4230	430	1	1	0	0	3.06208	2.4132	0	0	0	0	0	0	1	0	3	7	3	7	31	31	74.8092	2.4132	94.9246	3.06208	217	1	1	0	0	3	0	3	0	7	0	7	0	31	0	0	3.06208	0	0	2.4132
9	8	26	27	4230	430	1	1	0	0	3.06208	2.4132	0	0	0	0	0	0	1	3	7	7.3333	7	7.1	31	31	74.8092	2.4132	94.9246	3.06208	248	1	1	0	0	7	0	7	0	7.3333	0	7.1	0	31	0	0	3.06208	0	0	2.4132
10	9	26	27	4230	430	1	1	1	15.67	3.06208	2.4132	0	0	0	0	0	0	1	0	14	4.85714	14	4.85714	31	31	74.8092	2.4132	94.9246	3.06208	279	1	1	0	0	14	0	14	0	4.85714	0	4.85714	0	31	0	0	3.06208	0	0	2.4132
11	10	26	27	4230	430	1	1	3	15.6667	3.06208	2.4132	0	0	0	0	0	0	1	0	14	3.42857	14	3.42857	31	31	74.8092	2.4132	94.9246	3.06208	310	1	1	0	0	14	0	14	0	3.42857	0	3.42857	0	31	0	0	3.06208	0	0	2.4132
12	11	26	27	4230	430	1	1	0	0	3.06208	2.4132	0	0	0	0	0	0	1	0	11	5.27273	11	5.27273	31	31	74.8092	2.4132	94.9246	3.06208	341	1	1	0	0	11	0	11	0	5.27273	0	5.27273	0	31	0	0	3.06208	0	0	2.4132
13	12	26	27	4230	430	1	1	4	8.75	3.06208	2.4132	0	0	0	0	0	0	1	1	9	7.3333	9	7.1	31	31	74.8092	2.4132	94.9246	3.06208	372	2	0	1	0	0	9	0	9	0	7.3333	0	7.1	0	31	0	0	3.06208	0	0
14	13	26	27	4230	430	1	1	0	0	3.06208	2.4132	0	0	0	0	0	0	1	0	8	3.25	8	3.25	31	31	74.8092	2.4132	94.9246	3.06208	403	2	0	1	0	0	8	0	8	0	3.25	0	3.25	0	31	0	0	3.06208	0	0
15	14	26	27	4230	430	1	1	1	2	3.06208	2.4132	0	0	0	0	0	0	1	2	6	3.66667	6	3.66667	31	31	74.8092	2.4132	94.9246	3.06208	434	2	0	1	0	0	6	0	6	0	3.66667	0	3.66667	0	31	0	0	3.06208	0	0
16	15	26	27	4230	430	1	1	3	2.66667	3.06208	2.4132	0	0	0	0	0	0	1	6	8	3.75	8	3.75	31	31	74.8092	2.4132	94.9246	3.06208	465	2	0	1	0	0	8	0	8	0	3.75	0	3.75	0	31	0	0	3.06208	0	0
17	16	26	27	4230	430	1	1	0	0	3.06208	2.4132	0	0	0	0	0	0	1	0	10	3.2	10	3.2	31	31	74.8092	2.4132	94.9246	3.06208	496	2	0	1	0	0	10	0	10	0	3.2	0	3.2	0	31	0	0	3.06208	0	0
18	17	26	27	4230	430	1	1	1	15.67	3.06208	2.4132	0	0	0	0	0	0	1	1	12	4.33333	12	4.33333	31	31	74.8092	2.4132	94.9246	3.06208	527	2	0	1	0	0	12	0	12	0	4.33333	0	4.33333	0	31	0	0	3.06208	0	0
1	0	27	26	4230	430	1	1	0	0	3.06208	3.71097	0	0	0	0	0	0	1	0	8	4.875	8	4.875	29.9	29.9	110.958	3.71097	91.5563	3.06208	0	0	0	0	1	0	0	0	0	0	0	0	0	0	0	29.9	0	0	3.06208	0
2	1	27	26	4230	430	1	1	0	0	3.06208	3.71097	0	0	0	0	0	0	1	0	5	7.4	5	7.1	29.9	29.9	110.958	3.71097	91.5563	3.06208	29.9	0	0	0	1	0	0	0	0	0	0	0	0	0	0	29.9	0	0	3.06208	0
3	2	27	26	4230	430	1	1	2	2	3.06208	3.71097	0	0	0	0	0	0	1	1	8	2.25	8	2.25	29.9	29.9	110.958	3.71097	91.5563	3.06208	59.8	0	0	0	1	0	0	0	0	0	0	0	0	0	0	29.9	0	0	3.06208	0
4	3	27	26	4230	430	1	1	0	0	3.06208	3.71097	0	0	0	0	0	0	1	0	8	3.5	8	3.5	29.9	29.9	110.958	3.71097	91.5563	3.06208	89.7	0	0	0	1	0	0	0	0	0	0	0	0	0	0	29.9	0	0	3.06208	0
5	4	27	26	4230	430	1	1	0	0	3.06208	3.71097	0	0	0	0	0	0	1	0	6	4.5	6	4.5	29.9	29.9	110.958	3.71097	91.5563	3.06208	119.6	0	0	0	1	0	0	0	0	0	0	0	0	0	0	29.9	0	0	3.06208	0
6	5	27	26	4230	430	1	1	0	0	3.06208	3.71097	0	0	0	0	0	0	1	0	8	2.375	8	2.375	29.9	29.9	110.958	3.71097	91.5563	3.06208	149.5	0	0	0	1	0	0	0	0	0	0	0	0	0	0	29.9	0	0	3.06208	0
7	6	27	26	4230	430	1	1	1	3	3.06208	3.71097	0	0	0	0	0	0	1	1	6	4.5	6	4.5	29.9	29.9	110.958	3.71097	91.5563	3.06208	179.4	1	1	0	0	6	0	6	0	4.5	0	4.5	0	29.9	0	0	3.06208	0	0	3.71097
8	7	27	26	4230	430	1	1	0	0	3.06208	3.71097	0	0	0	0	0	0	1	0	3	7.3333	3	7.1	29.9	29.9	110.958	3.71097	91.5563	3.06208	209.3	1	1	0	0	3	0	3	0	7.3333	0	7.1	0	29.9	0	0	3.06208	0	0	3.71097
9	8	27	26	4230	430	1	1	0	0	3.06208	3.71097	0	0	0	0	0	0	1	0	7	7.3333	7	7.1	29.9	29.9	110.958	3.71097	91.5563	3.06208	239.2	1	1	0	0	7	0	7	0	7.3333	0	7.1	0	29.9	0	0	3.06208	0	0	3.71097
10	9	27	26	4230	430	1	1	1	15.67	3.06208	3.71097	0	0	0	0	0	0	1	1	14	4.64286	14	4.64286	29.9	29.9	110.958	3.71097	91.5563	3.06208	269.1	1	1	0	0	14	0	14	0	4.64286	0	4.64286	0	29.9	0	0	3.06208	0	0	3.71097
11	10	27	26	4230	430	1	1	3	15.67	3.06208	3.71097	0	0	0	0	0	0	1	8	14	3.42857	14	3.42857	29.9	29.9	110.958	3.71097	91.5563	3.06208	299	1	1	0	0	14	0	14	0	3.42857	0	3.42857	0	29.9	0	0	3.06208	0	0	3.71097
12	11	27	26	4230	430	1	1	0	0	3.06208	3.71097	0	0	0	0	0	0	1	0	11	5	11	5	29.9	29.9	110.958	3.71097	91.5563	3.06208	328.9	1	1	0	0	11	0	11	0	5	0	5	0	29.9	0	0	3.06208	0	0	3.71097
13	12	27	26	4230	430	1	1	4	9.75	3.06208	3.71097	0	0	0	0	0	0	1	22	9	7.3333	9	7.1	29.9	29.9	110.958	3.71097	91.5563	3.06208	358.8	2	0	1	0	0	9	0	9	0	7.3333	0	7.1	0	29.9	0	0	3.06208	0	0
14	13	27	26	4230	430	1	1	0	0	3.06208	3.71097	0	0	0	0	0	0	1	0	8	3.5	8	3.5	29.9	29.9	110.958	3.71097	91.5563	3.06208	388.7	2	0	1	0	0	8	0	8	0	3.5	0	3.5	0	29.9	0	0	3.06208	0	0
15	14	27	26	4230	430	1	1	1	1	3.06208	3.71097	0	0	0	0	0	0	1	0	6	4.33333	6	4.33333	29.9	29.9	110.958	3.71097	91.5563	3.06208	418.6	2	0	1	0	0	6	0	6	0	4.33333	0	4.33333	0	29.9	0	0	3.06208	0	0
16	15	27	26	4230	430	1	1	3	2.66667	3.06208	3.71097	0	0	0	0	0	0	1	0	8	3.5	8	3.5	29.9	29.9	110.958	3.71097	91.5563	3.06208	448.5	2	0	1	0	0	8	0	8	0	3.5	0	3.5	0	29.9	0	0	3.06208	0	0
17	16	27	26	4230	430	1	1	0	0	3.06208	3.71097	0	0	0	0	0	0	1	0	10	3	10	3	29.9	29.9	110.958	3.71097	91.5563	3.06208	478.4	2	0	1	0	0	10	0	10	0	3	0	3	0	29.9	0	0	3.06208	0	0
18	17	27	26	4230	430	1	1	1	15.67	3.06208	3.71097	0	0	0	0	0	0	1	0	12	4.83333	12	4.83333	29.9	29.9	110.958	3.71097	91.5563	3.06208	508.3	2	0	1	0	0	12	0	12	0	4.83333	0	4.83333	0	29.9	0	0	3.06208	0	0
1	0	25	28	4430	430	1	1	0	0	3.12582	3.32587	0	0	0	0	0	0	1	0	13	6.69231	13	6.69231	32	32	106.428	3.32587	100.026	3.12582	0	0	0	0	1	0	0	0	0	0	0	0	0	0	0	32	0	0	3.12582	0
2	1	25	28	4430	430	1	1	1	7	3.12582	3.32587	0	0	0	0	0	0	1	1	7	5.57143	7	5.57143	32	32	106.428	3.32587	100.026	3.12582	32	0	0	0	1	0	0	0	0	0	0	0	0	0	0	32	0	0	3.12582	0
3	2	25	28	4430	430	1	1	1	15	3.12582	3.32587	0	0	0	0	0	0	1	1	10	6.2	10	6.2	32	32	106.428	3.32587	100.026	3.12582	64	0	0	0	1	0	0	0	0	0	0	0	0	0	0	32	0	0	3.12582	0
4	3	25	28	4430	430	1	1	7	11.875	3.12582	3.32587	0	0	0	0	0	0	1	3	13	5.30769	13	5.30769	32	32	106.428	3.32587	100.026	3.12582	96	0	0	0	1	0	0	0	0	0	0	0	0	0	0	32	0	0	3.12582	0
5	4	25	28	4430	430	1	1	2	5.5	3.12582	3.32587	0	0	0	0	0	0	1	1	16	5.5625	16	5.5625	32	32	106.428	3.32587	100.026	3.12582	128	0	0	0	1	0	0	0	0	0	0	0	0	0	0	32	0	0	3.12582	0
6	5	25	28	4430	430	1	1	1	8	3.12582	3.32587	0	0	0	0	0	0	1	2	11	5.81818	11	5.81818	32	32	106.428	3.32587	100.026	3.12582	160	0	0	0	1	0	0	0	0	0	0	0	0	0	0	32	0	0	3.12582	0
7	6	25	28	4430	430	1	1	7	3.57143	3.12582	3.32587	0	0	0	0	0	0	1	5	19	4.94737	19	4.94737	32	32	106.428	3.32587	100.026	3.12582	192	1	1	0	0	19	0	19	0	4.94737	0	4.94737	0	32	0	0	3.12582	0	0	3.32587
8	7	25	28	4430	430	1	1	2	5.5	3.12582	3.32587	0	0	0	0	0	0	1	3	19	4.35	20	4.35	32	32	106.428	3.32587	100.026	3.12582	224	1	1	0	0	19	0	20	0	4.35	0	4.35	0	32	0	0	3.12582	0	0	3.32587
9	8	25	28	4430	430	1	1	6	3.33333	3.12582	3.32587	0	0	0	0	0	0	1	2	19	3.8	24	3.8	32	32	106.428	3.32587	100.026	3.12582	256	1	1	0	0	19	0	24	0	3.8	0	3.8	0	32	0	0	3.12582	0	0	3.32587
10	9	25	28	4430	430	1	1	5	3	3.12582	3.32587	0	0	0	0	0	0	1	3	19	4.52632	19	4.52632	32	32	106.428	3.32587	100.026	3.12582	288	1	1	0	0	19	0	19	0	4.52632	0	4.52632	0	32	0	0	3.12582	0	0	3.32587
11	10	25	28	4430	430	1	1	1	5	3.12582	3.32587	0	0	0	0	0	0	1	0	9	5.77778	9	5.77778	32	32	106.428	3.32587	100.026	3.12582	320	1	1	0	0	9	0	9	0	5.77778	0	5.77778	0	32	0	0	3.12582	0	0	3.32587
12	11	25	28	4430	430	1	1	1	3	3.12582	3.32587	0	0	0	0	0	0	1	1	17	4.05882	17	4.05882	32	32	106.428	3.32587	100.026	3.12582	352	1	1	0	0	17	0	17	0	4.05882	0	4.05882	0	32	0	0	3.12582	0	0	3.32587
13	12	25	28	4430	430	1	1	2	2.5	3.12582	3.32587	0	0	0	0	0	0	1	2	9	3.66667	9	3.66667	32	32	106.428	3.32587	100.026	3.12582	384	2	0	1	0	0	9	0	9	0	3.66667	0	3.66667	0	32	0	0	3.12582	0	0
14	13	25	28	4430	430	1	1	1	6	3.12582	3.32587	0	0	0	0	0	0	1	0	17	4.88235	17	4.88235	32	32	106.428	3.32587	100.026	3.12582	416	2	0	1	0	0	17	0	17	0	4.88235	0	4.88235	0	32	0	0	3.12582	0	0
15	14	25	28	4430	430	1	1	5	3.6	3.12582	3.32587	0	0	0	0	0	0	1	4	19	4.33333	24	4.33333	32	32	106.428	3.32587	100.026	3.12582	448	2	0	1	0	0	19	0	19	0	4.33333	0	4.33333	0	32	0	0	3.12582	0	0
16	15	25	28	4430	430	1	1	1	5	3.12582	3.32587	0	0	0	0	0	0	1	3	19	6.6	20	6.6	32	32	106.428	3.32587	100.026	3.12582	480	2	0	1	0	0	19	0	19	0	6.6	0	6.6	0	32	0	0	3.12582	0	0
17	16	25	28	4430	430	1	1	2	8	3.12582	3.32587	0	0	0	0	0	0	1	4	19	6.38462	24	6.38462	32	32	106.428	3.32587	100.026	3.12582	512	2	0	1	0	0	19	0	19	0	6.38462	0	6.38462	0	32	0	0	3.12582	0	0
18	17	25	28	4430	430	1	1	3	3.33333	3.12582	3.32587	0	0	0	0	0	0	1	5	19	5.47368	19	5.47368	32	32	106.428	3.32587	100.026	3.12582	544	2	0	1	0	0	19	0	19	0	5.47368	0	5.47368	0	32	0	0	3.12582	0	0
1	0	28	25	4430	430	1	1	0	0	3.12582	2.92577	0	0	0	0	0	0	1	0	13	6.53846	13	6.53846	30	30	87.773	2.92577	93.7745	3.12582	0	0	0	0	1	0	0	0	0	0	0	0	0	0	0	30	0	0	3.12582	0
2	1	28	25	4430	430	1	1	1	6	3.12582	2.92577	0	0	0	0	0	0	1	0	7	5.57143	7	5.57143	30	30	87.773	2.92577	93.7745	3.12582	30	0	0	0	1	0	0	0	0	0	0	0	0	0	0	30	0	0	3.12582	0
3	2	28	25	4430	430	1	1	1	13	3.12582	2.92577	0	0	0	0	0	0	1	0	10	6.5	10	6.5	30	30	87.773	2.92577	93.7745	3.12582	60	0	0	0	1	0	0	0	0	0	0	0	0	0	0	30	0	0	3.12582	0
4	3	28	25	4430	430	1	1	7	13.25	3.12582	2.92577	0	0	0	0	0	0	1	15	13	4.69231	13	4.69231	30	30	87.773	2.92577	93.7745	3.12582	90	0	0	0	1	0	0	0	0	0	0	0	0	0	0	30	0	0	3.12582	0
5	4	28	25	4430	430	1	1	2	5	3.12582	2.92577	0	0	0	0	0	0	1	1	16	5.125	16	5.125	30	30	87.773	2.92577	93.7745	3.12582	120	0	0	0	1	0	0	0	0	0	0	0	0	0	0	30	0	0	3.12582	0
6	5	28	25	4430	430	1	1	1	8	3.12582	2.92577	0	0	0	0	0	0	1	0	11	5.36364	11	5.36364	30	30	87.773	2.92577	93.7745	3.12582	150	0	0	0	1	0	0	0	0	0	0	0	0	0	0	30	0	0	3.12582	0
7	6	28	25	4430	430	1	1	7	3.14286	3.12582	2.92577	0	0	0	0	0	0	1	2	19	4.57895	19	4.57895	30	30	87.773	2.92577	93.7745	3.12582	180	1	1	0	0	19	0	19	0	4.57895	0	4.57895	0	30	0	0	3.12582	0	0	2.92577
8	7	28	25	4430	430	1	1	2	5	3.12582	2.92577	0	0	0	0	0	0	1	0	19	3.9	20	3.9	30	30	87.773	2.92577	93.7745	3.12582	210	1	1	0	0	19	0	20	0	3.9	0	3.9	0	30	0	0	3.12582	0	0	2.92577
9	8	28	25	4430	430	1	1	6	3.33333	3.12582	2.92577	0	0	0	0	0	0	1	6	19	3.48	24	3.48	30	30	87.773	2.92577	93.7745	3.12582	240	1	1	0	0	19	0	24	0	3.48	0	3.48	0	30	0	0	3.12582	0	0	2.92577
10	9	28	25	4430	430	1	1	5	3	3.12582	2.92577	0	0	0	0	0	0	1	4	19	4.42105	19	4.42105	30	30	87.773	2.92577	93.7745	3.12582	270	1	1	0	0	19	0	19	0	4.42105	0	4.42105	0	30	0	0	3.12582	0	0	2.92577
11	10	28	25	4430	430	1	1	1	5	3.12582	2.92577	0	0	0	0	0	0	1	1	9	5.33333	9	5.33333	30	30	87.773	2.92577	93.7745	3.12582	300	1	1	0	0	9	0	9	0	5.33333	0	5.33333	0	30	0	0	3.12582	0	0	2.92577
12	11	28	25	4430	430	1	1	1	2	3.12582	2.92577	0	0	0	0	0	0	1	0	17	3.94118	17	3.94118	30	30	87.773	2.92577	93.7745	3.12582	330	1	1	0	0	17	0	17	0	3.94118	0	3.94118	0	30	0	0	3.12582	0	0	2.92577
13	12	28	25	4430	430	1	1	2	2.5	3.12582	2.92577	0	0	0	0	0	0	1	0	9	3.66667	9	3.66667	30	30	87.773	2.92577	93.7745	3.12582	360	2	0	1	0	0	9	0	9	0	3.66667	0	3.66667	0	30	0	0	3.12582	0	0
14	13	28	25	4430	430	1	1	1	7	3.12582	2.92577	0	0	0	0	0	0	1	2	17	4.41176	17	4.41176	30	30	87.773	2.92577	93.7745	3.12582	390	2	0	1	0	0	17	0	17	0	4.41176	0	4.41176	0	30	0	0	3.12582	0	0
15	14	28	25	4430	430	1	1	5	3.4	3.12582	2.92577	0	0	0	0	0	0	1	1	19	4.54167	24	4.54167	30	30	87.773	2.92577	93.7745	3.12582	420	2	0	1	0	0	19	0	19	0	4.54167	0	4.54167	0	30	0	0	3.12582	0	0
16	15	28	25	4430	430	1	1	1	4	3.12582	2.92577	0	0	0	0	0	0	1	0	19	6.35	20	6.35	30	30	87.773	2.92577	93.7745	3.12582	450	2	0	1	0	0	19	0	19	0	6.35	0	6.35	0	30	0	0	3.12582	0	0
17	16	28	25	4430	430	1	1	2	7.5	3.12582	2.92577	0	0	0	0	0	0	1	0	19	6.4	24	6.4	30	30	87.773	2.92577	93.7745	3.12582	480	2	0	1	0	0	19	0	19	0	6.4	0	6.4	0	30	0	0	3.12582	0	0
18	17	28	25	4430	430	1	1	3	3.33333	3.12582	2.92577	0	0	0	0	0	0	1	3	19	5.31579	19	5.31579	30	30	87.773	2.92577	93.7745	3.12582	510	2	0	1	0	0	19	0	19	0	5.31579	0	5.31579	0	30	0	0	3.12582	0	0
										2.18159	2.18159													26.5648
[truncated: 43 more columns]
